# Supplementary material for: Methoxo[N′-(3-meth­oxy-2-oxidobenzyl­idene)benzohydrazidato]oxidovanadium(V)
Source: Acta Crystallogr Sect E Struct Rep Online. 2010 Mar 27;66(Pt 4):m456. doi: 10.1107/S1600536810009608 (PMC2983900; doi:10.1107/S1600536810009608)
Supplement: Supplementary file 2 [file e-66-0m456-Isup2.hkl]

# 
# h,k,l, Fc-squared, Fo-squared, sigma(Fo-squared) and status flag 
# 
data_I
_shelx_title ' c in P2(1)/c' 
_shelx_refln_list_code          4 
_shelx_F_calc_maximum      228.04 
_exptl_crystal_F_000       784.00 
_reflns_d_resolution_high  0.7702 
 
loop_ 
 _symmetry_equiv_pos_as_xyz 
 'x, y, z' 
 '-x, y+1/2, -z+1/2' 
 '-x, -y, -z' 
 'x, -y-1/2, z-1/2' 
 
_cell_length_a    16.1937 
_cell_length_b     6.6746 
_cell_length_c    15.3585 
_cell_angle_alpha  90.000 
_cell_angle_beta   96.887 
_cell_angle_gamma  90.000 
 
_shelx_F_squared_multiplier     1.000 
 
loop_ 
 _refln_index_h 
 _refln_index_k 
 _refln_index_l 
 _refln_F_squared_calc 
 _refln_F_squared_meas 
 _refln_F_squared_sigma 
 _refln_observed_status 
   3   0   0       32.83       53.12     10.16 o 
   4   0   0     3024.97     2963.35     41.68 o 
   5   0   0      765.82      760.96      9.88 o 
   6   0   0    10687.38    10263.13    224.66 o 
   7   0   0     1835.42     1712.54     50.25 o 
   8   0   0     8262.62     8645.91    377.16 o 
   9   0   0      498.32      398.00     17.18 o 
  10   0   0       28.08       12.16      3.23 o 
  11   0   0      151.80      110.00      6.63 o 
  12   0   0     1434.10     1379.10     38.72 o 
  13   0   0     1952.31     1984.70     38.37 o 
  14   0   0       87.64       96.18      7.21 o 
  15   0   0      224.81      209.79     12.49 o 
  16   0   0     1751.78     1588.83     41.30 o 
  17   0   0      118.71      107.84     10.08 o 
  18   0   0      639.81      560.50     24.19 o 
  19   0   0       44.17       40.02     14.90 o 
  20   0   0        0.83        7.10      7.96 o 
   1   1   0        6.53        7.69      0.88 o 
   2   1   0      472.02      483.65      4.77 o 
   3   1   0      200.19      203.56      3.46 o 
   4   1   0     1351.52     1288.72     11.41 o 
   5   1   0    10331.41    10052.22    139.70 o 
   6   1   0     1216.51     1254.39     17.90 o 
   7   1   0       17.86       22.36      2.20 o 
   8   1   0     5937.55     5951.50     78.80 o 
   9   1   0      226.63      251.67      8.42 o 
  10   1   0      101.73      110.78      4.52 o 
  11   1   0      338.36      318.22      6.20 o 
  12   1   0        1.12        5.11      2.96 o 
  13   1   0        9.68       25.77      3.91 o 
  14   1   0      147.00      155.71      6.58 o 
  15   1   0       11.25        8.72      5.28 o 
  16   1   0       50.24       59.11      6.02 o 
  17   1   0       56.26       56.66      6.04 o 
  18   1   0       35.10       25.11      7.77 o 
  19   1   0       21.61       15.44      6.27 o 
  20   1   0        2.51        0.86      5.15 o 
   0   2   0       17.60       25.03      4.00 o 
   1   2   0     1092.69     1105.53      8.15 o 
   2   2   0      134.21      114.63      2.29 o 
   3   2   0     1971.51     1797.02     13.86 o 
   4   2   0     2920.18     2915.63     28.08 o 
   5   2   0      102.13      118.81      2.93 o 
   6   2   0      177.18      131.02      2.89 o 
   7   2   0      311.41      262.82      4.22 o 
   8   2   0      109.87      115.36      3.62 o 
   9   2   0     1366.70     1356.79     19.72 o 
  10   2   0      452.02      428.41      9.77 o 
  11   2   0     1340.13     1290.07     19.66 o 
  12   2   0     1385.76     1352.33     18.85 o 
  13   2   0       21.73       20.50      3.40 o 
  14   2   0        3.66        5.17      3.68 o 
  15   2   0      613.52      603.40     14.17 o 
  16   2   0      163.08      164.03      7.33 o 
  17   2   0        6.79        7.53      5.64 o 
  18   2   0      159.51      176.49      8.77 o 
  19   2   0        3.94        4.71      5.10 o 
  20   2   0        9.30       12.71      7.92 o 
   1   3   0     1016.66     1021.28     11.98 o 
   2   3   0      856.95      890.56      7.91 o 
   3   3   0     3099.26     3294.24     33.13 o 
   4   3   0     2007.79     1935.14     19.24 o 
   5   3   0      861.39     1153.66     11.72 o 
   6   3   0     1171.16     1232.13     13.40 o 
   7   3   0      546.71      520.09      6.68 o 
   8   3   0     1460.78     1414.01     16.23 o 
   9   3   0       44.60       54.59      3.07 o 
  10   3   0      139.33      156.58      4.75 o 
  11   3   0      630.39      637.66     10.86 o 
  12   3   0      183.20      215.96      6.99 o 
  13   3   0      478.73      479.08     10.14 o 
  14   3   0      829.07      831.67     15.31 o 
  15   3   0       95.58       96.66      5.94 o 
  16   3   0      213.43      237.39     10.11 o 
  17   3   0       57.87       74.75      6.50 o 
  18   3   0       16.45       13.03      6.57 o 
  19   3   0        0.28       -4.78      5.38 o 
   0   4   0      788.47      793.70     24.05 o 
   1   4   0        7.28        9.79      1.66 o 
   2   4   0      140.22      124.34      3.36 o 
   3   4   0     1321.06     1368.00     12.93 o 
   4   4   0       75.76       71.23      2.27 o 
   5   4   0       64.52       71.15      3.10 o 
   6   4   0      770.06      798.69     11.85 o 
   7   4   0        8.02        6.92      2.68 o 
   8   4   0       13.26       13.99      2.85 o 
   9   4   0      158.52      166.86      4.54 o 
  10   4   0      478.71      488.92     14.37 o 
  11   4   0      401.03      366.44      8.94 o 
  12   4   0      210.96      196.97      6.85 o 
  13   4   0       13.78       12.41      3.70 o 
  14   4   0      243.12      266.20      9.26 o 
  15   4   0      136.57      153.36      8.80 o 
  16   4   0       99.79      101.74      7.90 o 
  17   4   0        1.14        3.80      6.03 o 
  18   4   0      153.83      164.31     13.65 o 
   1   5   0      386.55      415.45      6.27 o 
   2   5   0      380.73      377.20      6.44 o 
   3   5   0       10.42        8.76      1.98 o 
   4   5   0      563.70      551.03      8.48 o 
   5   5   0      283.38      273.51      5.10 o 
   6   5   0       28.22       24.60      2.65 o 
   7   5   0      403.04      420.12      8.45 o 
   8   5   0     1041.24     1061.15     30.11 o 
   9   5   0        1.13        1.96      3.19 o 
  10   5   0      220.37      242.54      7.61 o 
  11   5   0      499.82      524.11     12.75 o 
  12   5   0       23.03       16.73      3.88 o 
  13   5   0      133.91      154.08      7.35 o 
  14   5   0      241.43      246.72      8.77 o 
  15   5   0        8.28        9.72      6.64 o 
  16   5   0       49.99       51.58      8.06 o 
  17   5   0      152.71      149.86     29.69 o 
   0   6   0        0.07       -0.64      3.44 o 
   1   6   0       18.33       14.81      2.29 o 
   2   6   0        7.70       10.61      3.59 o 
   3   6   0        9.87        7.87      2.77 o 
   4   6   0        5.04        5.24      2.35 o 
   5   6   0       23.96       33.09      4.12 o 
   6   6   0       32.81       27.00      3.27 o 
   7   6   0        4.94        4.58      3.59 o 
   8   6   0       38.91       47.75      8.27 o 
   9   6   0        7.78        6.63      3.06 o 
  10   6   0       17.06       16.24      5.95 o 
  11   6   0        0.45        2.44      4.54 o 
  12   6   0        7.94        3.40      4.83 o 
  13   6   0        6.96       13.45      5.44 o 
  14   6   0        5.07        7.99      5.53 o 
  15   6   0        3.66       12.51     10.63 o 
   1   7   0        0.42       -1.06      2.50 o 
   2   7   0      119.56      124.44      5.19 o 
   3   7   0       89.63       99.29     15.39 o 
   4   7   0      190.58      195.31     11.42 o 
   5   7   0       58.99       65.80      3.95 o 
   6   7   0       35.82       20.06      3.87 o 
   7   7   0        5.09        5.43      3.15 o 
   8   7   0      231.83      233.20     13.73 o 
   9   7   0       21.20       19.08      4.93 o 
  10   7   0       91.75       80.91     19.97 o 
  11   7   0      127.82      124.76      9.30 o 
  12   7   0       18.21       18.55      7.99 o 
   0   8   0      101.26       85.99     23.52 o 
   1   8   0        6.55        1.48      3.10 o 
   2   8   0       23.93       15.55      4.52 o 
   3   8   0        7.52        6.33      5.19 o 
   4   8   0        7.87       10.09      4.83 o 
   5   8   0        7.00        9.09      6.31 o 
   6   8   0       43.88       33.50      8.54 o 
   7   8   0        3.11        3.01      5.65 o 
 -20   1   1       14.71        9.10      7.04 o 
 -19   1   1      148.14      159.24      9.93 o 
 -18   1   1       54.06       56.18      8.41 o 
 -17   1   1      317.72      289.73     10.43 o 
 -16   1   1      212.50      208.14      9.57 o 
 -15   1   1       96.93      100.13      9.90 o 
 -14   1   1      722.96      692.36     14.22 o 
 -13   1   1      899.51      863.80     20.08 o 
 -12   1   1       45.55       37.94      3.75 o 
 -11   1   1     1005.23     1041.66     17.86 o 
 -10   1   1     3156.69     3089.11     39.78 o 
  -9   1   1      593.38      565.76      8.48 o 
  -8   1   1      283.20      246.85      4.53 o 
  -7   1   1     7503.07     6984.48     91.88 o 
  -6   1   1      103.36      104.58      2.71 o 
  -5   1   1     2942.98     2805.87     28.53 o 
  -4   1   1      553.18      489.44      4.91 o 
  -3   1   1        2.52        5.81      1.09 o 
  -2   1   1    16731.71    18467.61    265.06 o 
  -1   1   1     2095.44     2053.22     14.12 o 
   0   1   1      284.78      286.08      6.20 o 
   1   1   1     6552.51     6608.35     87.77 o 
   2   1   1     9754.33     9679.59    103.39 o 
   3   1   1     1125.53     1114.91     14.06 o 
   4   1   1      286.41      252.34      3.02 o 
   5   1   1     6377.95     5970.08     78.87 o 
   6   1   1      866.24      713.07     12.54 o 
   7   1   1        2.64       16.44      1.93 o 
   8   1   1     1382.64     1202.06     13.95 o 
   9   1   1     1955.28     1991.71     24.34 o 
  10   1   1      120.12      105.79      4.26 o 
  11   1   1     1172.49     1095.06     15.03 o 
  12   1   1      934.71      884.68     18.89 o 
  13   1   1       11.47       11.46      3.55 o 
  14   1   1      382.80      380.46      9.49 o 
  15   1   1      308.24      307.32      8.49 o 
  16   1   1       36.08       29.73      5.91 o 
  17   1   1      195.35      207.24     10.13 o 
  18   1   1       85.66       90.41     12.86 o 
  19   1   1       14.81       10.03      5.47 o 
  20   1   1      114.92      105.22     10.78 o 
 -20   2   1        6.75        2.70      5.21 o 
 -19   2   1        0.59        2.29      5.27 o 
 -18   2   1       15.70       13.56      5.63 o 
 -17   2   1      102.77      119.49      6.71 o 
 -16   2   1        9.76       10.66      4.05 o 
 -15   2   1       15.03       13.08      4.21 o 
 -14   2   1      275.93      284.37      9.81 o 
 -13   2   1       81.26      104.05      8.69 o 
 -12   2   1      355.55      342.07      9.92 o 
 -11   2   1        1.89        1.58      2.66 o 
 -10   2   1      202.53      208.37      6.00 o 
  -9   2   1     1488.19     1449.08     18.43 o 
  -8   2   1      150.09      153.40      4.05 o 
  -7   2   1      571.09      536.02      7.54 o 
  -6   2   1     2307.11     2188.98     21.56 o 
  -5   2   1      728.93      654.80      7.50 o 
  -4   2   1     2430.32     2453.79     22.07 o 
  -3   2   1     2668.39     2538.17     22.78 o 
  -2   2   1      815.25      716.55      5.45 o 
  -1   2   1     1356.86     1352.90     10.04 o 
   0   2   1       44.42       44.33      2.03 o 
   1   2   1     1254.36     1178.82     11.49 o 
   2   2   1      409.36      382.33      4.00 o 
   3   2   1     1086.74     1039.87      7.93 o 
   4   2   1     4679.01     4575.86     43.63 o 
   5   2   1      460.78      477.00      5.48 o 
   6   2   1      734.81      690.15      9.53 o 
   7   2   1     4368.80     4170.24     46.19 o 
   8   2   1      728.11      672.60      9.32 o 
   9   2   1      183.08      212.63      7.83 o 
  10   2   1     1273.21     1244.24     15.86 o 
  11   2   1      639.75      612.94      9.36 o 
  12   2   1      305.47      312.79      7.40 o 
  13   2   1      150.64      155.06      5.75 o 
  14   2   1        2.42        4.31      3.39 o 
  15   2   1      289.79      304.06      9.98 o 
  16   2   1      238.22      256.79     11.72 o 
  17   2   1       41.64       52.84      6.25 o 
  18   2   1       14.34       23.72      6.79 o 
  19   2   1       58.36       46.91      6.43 o 
  20   2   1        0.11        0.72      5.00 o 
 -19   3   1       97.20       93.70      8.36 o 
 -18   3   1        0.87        4.90      5.85 o 
 -17   3   1       81.60       87.63      8.98 o 
 -16   3   1      168.28      190.00      9.65 o 
 -15   3   1       76.98       79.98      9.30 o 
 -14   3   1      245.13      217.61     12.63 o 
 -13   3   1     1509.71     1451.58     21.20 o 
 -12   3   1      161.50      169.54      6.40 o 
 -11   3   1     1241.49     1181.16     15.22 o 
 -10   3   1      666.29      655.83      9.43 o 
  -9   3   1      376.17      366.93      6.85 o 
  -8   3   1       88.39       85.13      2.95 o 
  -7   3   1      798.46      790.18     11.70 o 
  -6   3   1      234.54      210.59      4.32 o 
  -5   3   1     1663.76     1842.82     19.80 o 
  -4   3   1      511.56      691.73      6.56 o 
  -3   3   1      101.20       81.66      2.25 o 
  -2   3   1      650.28      741.00      9.52 o 
  -1   3   1        1.48        3.19      0.91 o 
   0   3   1        0.35        0.11      1.03 o 
   1   3   1       26.49       21.12      3.05 o 
   2   3   1        8.19        5.77      1.24 o 
   3   3   1      817.99      919.37      9.67 o 
   4   3   1     1155.81     1162.99     12.34 o 
   5   3   1     1833.68     1833.94     18.61 o 
   6   3   1       13.36       20.03      2.04 o 
   7   3   1      145.28      138.92      3.25 o 
   8   3   1      654.78      635.88     11.94 o 
   9   3   1       13.23       17.87      2.56 o 
  10   3   1      201.41      197.26      6.12 o 
  11   3   1      311.03      333.14      8.57 o 
  12   3   1        1.04        2.98      3.43 o 
  13   3   1      282.95      286.95      8.32 o 
  14   3   1       60.19       69.73      7.55 o 
  15   3   1        1.03        4.68      4.22 o 
  16   3   1       87.91       92.12      6.48 o 
  17   3   1      112.23      114.25     10.22 o 
  18   3   1      103.91      132.16     15.68 o 
  19   3   1        1.38        8.66      6.43 o 
 -18   4   1      100.45      108.78     12.97 o 
 -17   4   1      174.45      194.13      9.22 o 
 -16   4   1       55.06       67.35     10.58 o 
 -15   4   1      467.73      474.52     14.94 o 
 -14   4   1       16.63       23.74      4.94 o 
 -13   4   1      123.27      120.33      6.17 o 
 -12   4   1      203.25      183.71      6.30 o 
 -11   4   1      308.94      338.43      7.83 o 
 -10   4   1      195.69      202.50      5.34 o 
  -9   4   1     1099.23     1115.63     16.76 o 
  -8   4   1      452.63      453.94     12.24 o 
  -7   4   1       92.79      102.69      4.41 o 
  -6   4   1      760.21      741.22      9.76 o 
  -5   4   1     1652.38     1652.36     19.35 o 
  -4   4   1      903.62      923.98     10.61 o 
  -3   4   1      732.04      772.29      8.13 o 
  -2   4   1     1536.04     1618.82     24.33 o 
  -1   4   1       48.42       60.44      4.35 o 
   0   4   1     1561.91     1628.35     17.85 o 
   1   4   1      264.16      282.14      5.91 o 
   2   4   1       28.12       35.16      1.71 o 
   3   4   1      462.43      451.20      4.89 o 
   4   4   1      232.63      231.92      3.69 o 
   5   4   1        2.13        2.54      1.67 o 
   6   4   1      259.94      243.27      4.24 o 
   7   4   1      573.94      619.06     12.68 o 
   8   4   1        5.38        9.08      2.37 o 
   9   4   1      357.77      370.73      8.24 o 
  10   4   1        7.85       12.47      3.05 o 
  11   4   1        8.45        9.38      3.67 o 
  12   4   1      264.86      297.39      8.21 o 
  13   4   1      557.13      596.83     16.00 o 
  14   4   1       45.88       48.81      7.26 o 
  15   4   1       95.00      107.74     11.83 o 
  16   4   1      270.41      285.95     14.05 o 
  17   4   1        1.61       -4.54      5.11 o 
  18   4   1       24.82       23.60      6.57 o 
 -17   5   1       17.13       23.52      6.26 o 
 -16   5   1       18.07       19.16      6.21 o 
 -15   5   1        8.60        7.55      4.61 o 
 -14   5   1        0.11       -1.82      3.65 o 
 -13   5   1        0.28       -1.69      4.48 o 
 -12   5   1       14.34       16.90      4.50 o 
 -11   5   1       14.96       12.18      4.41 o 
 -10   5   1       16.08       13.34      3.75 o 
  -9   5   1       24.76       19.20      3.76 o 
  -8   5   1        0.21        1.33      2.97 o 
  -7   5   1      386.91      343.68      8.09 o 
  -6   5   1      499.61      494.77      8.43 o 
  -5   5   1       44.38       50.98      5.06 o 
  -4   5   1      266.99      272.78      4.57 o 
  -3   5   1       67.25       73.37      2.85 o 
  -2   5   1        4.15        3.42      1.73 o 
  -1   5   1       97.06       91.98      3.79 o 
   0   5   1        6.09        8.09      1.83 o 
   1   5   1      472.59      459.82     10.08 o 
   2   5   1      392.12      391.07      7.22 o 
   3   5   1        0.11       -0.47      1.98 o 
   4   5   1      329.45      340.23      4.92 o 
   5   5   1      413.77      426.57      9.20 o 
   6   5   1       83.29       79.44      3.83 o 
   7   5   1       10.33       10.01      3.17 o 
   8   5   1        0.07        4.30      2.91 o 
   9   5   1       19.94       15.07      3.13 o 
  10   5   1       36.62       26.03      4.63 o 
  11   5   1        0.05        3.45      3.68 o 
  12   5   1        1.37        0.16      3.97 o 
  13   5   1       20.89       15.08      4.96 o 
  14   5   1        0.26       -1.79      4.13 o 
  15   5   1       17.10       22.40      7.11 o 
  16   5   1        0.05       -3.29      5.03 o 
 -15   6   1      205.12      198.94     14.41 o 
 -14   6   1      165.25      160.11     10.03 o 
 -13   6   1        9.03        6.16      6.24 o 
 -12   6   1      303.59      324.83     18.46 o 
 -11   6   1      196.66      207.59     11.95 o 
 -10   6   1       20.21       16.10      5.21 o 
  -9   6   1      132.77      146.17      5.88 o 
  -8   6   1       37.87       35.17      3.73 o 
  -7   6   1       20.20       12.09      3.16 o 
  -6   6   1      328.48      346.98     12.07 o 
  -5   6   1      403.48      405.04      9.41 o 
  -4   6   1       25.95       33.12      5.05 o 
  -3   6   1      593.91      592.00      9.77 o 
  -2   6   1      130.78      126.73      4.39 o 
  -1   6   1      239.38      245.24      8.52 o 
   0   6   1        1.98        3.89      4.91 o 
   1   6   1     2526.25     2582.78     30.47 o 
   2   6   1       35.54       48.38      5.06 o 
   3   6   1      512.27      513.76     17.87 o 
   4   6   1      428.23      419.82      9.14 o 
   5   6   1        7.13        8.98      2.61 o 
   6   6   1      182.04      208.27      6.42 o 
   7   6   1      378.58      382.12     11.73 o 
   8   6   1        2.45        3.75      3.76 o 
   9   6   1      513.14      483.54     14.63 o 
  10   6   1      288.30      300.47     27.40 o 
  11   6   1        2.04        5.06      5.22 o 
  12   6   1      116.09      130.54     14.41 o 
  13   6   1      243.93      264.92     20.17 o 
  14   6   1       24.22       26.36      6.76 o 
 -12   7   1        0.42        4.62      6.57 o 
 -11   7   1        0.44        3.25      6.05 o 
 -10   7   1        5.60        4.19      4.21 o 
  -9   7   1       46.78       38.49      5.30 o 
  -8   7   1        3.80        8.70      4.16 o 
  -7   7   1       72.41       73.54      7.05 o 
  -6   7   1        0.98       -0.20      3.14 o 
  -5   7   1        0.04        2.91      2.67 o 
  -4   7   1        3.62        1.93      2.46 o 
  -3   7   1       89.18       96.18      5.47 o 
  -2   7   1        1.32       -0.37      2.73 o 
  -1   7   1      423.37      388.81     10.24 o 
   0   7   1        1.94       -0.24      2.77 o 
   1   7   1       82.88       90.65      4.07 o 
   2   7   1       10.90        8.47      3.48 o 
   3   7   1        0.93        1.63      2.43 o 
   4   7   1       32.26       23.13      3.11 o 
   5   7   1        9.81        9.04      3.50 o 
   6   7   1       15.13       11.12      3.59 o 
   7   7   1       47.53       28.62      3.33 o 
   8   7   1        5.98        3.33      3.03 o 
   9   7   1        4.47        3.11      4.72 o 
  10   7   1        0.50        1.59      3.85 o 
  11   7   1       13.61        6.28      4.49 o 
  12   7   1       10.20        7.44      7.35 o 
  -8   8   1       18.70       10.72      5.80 o 
  -7   8   1        0.00        1.47      5.09 o 
  -6   8   1       23.77       16.35      5.85 o 
  -4   8   1        4.33       10.39      7.45 o 
  -3   8   1      151.65      152.86     11.04 o 
  -2   8   1       57.17       64.65     13.44 o 
  -1   8   1        1.57        2.08      5.96 o 
   0   8   1       45.80       21.32      4.75 o 
   1   8   1      103.03       88.85     11.35 o 
   2   8   1       13.06       11.84      5.92 o 
   3   8   1       65.48       70.05     11.07 o 
   4   8   1       49.35       34.26      6.74 o 
   5   8   1        9.05       12.13      8.25 o 
   6   8   1       26.11        8.27      6.18 o 
   7   8   1        7.77        1.08      4.71 o 
 -21   0   2      124.43      146.01     15.73 o 
 -20   0   2      102.93      128.46     27.57 o 
 -19   0   2      120.94      106.11     15.04 o 
 -18   0   2       60.12       62.53     11.44 o 
 -17   0   2      382.99      360.28     17.48 o 
 -16   0   2       10.43        4.24      8.40 o 
 -15   0   2      168.97      175.59     15.43 o 
 -14   0   2      508.13      491.31     19.54 o 
 -13   0   2      138.40      118.53     12.29 o 
 -12   0   2        4.68        5.03      4.38 o 
 -11   0   2     1154.61     1049.40     20.84 o 
 -10   0   2       66.89       80.34      7.10 o 
  -9   0   2        9.21        7.36      3.26 o 
  -8   0   2     1008.98      940.33     14.58 o 
  -7   0   2        5.99        7.25      2.05 o 
  -6   0   2     1686.73     1538.62     23.54 o 
  -5   0   2    12078.10    11679.82    358.07 o 
  -4   0   2      101.53       95.29      3.56 o 
  -3   0   2     3784.30     3527.58     62.08 o 
  -2   0   2    21821.40    24592.92    619.33 o 
   1   0   2     3783.08     3672.19     40.62 o 
   2   0   2     8229.17     8275.23    156.90 o 
   3   0   2     2836.00     2582.05     34.56 o 
   4   0   2       28.10       27.45      2.26 o 
   5   0   2    16787.70    17229.86    696.52 o 
   6   0   2     6497.61     6048.14    106.68 o 
   7   0   2    13834.47    13558.85    303.18 o 
   8   0   2     1493.99     1294.35     61.40 o 
   9   0   2      214.63      214.68      6.15 o 
  10   0   2     2636.92     2579.30     83.54 o 
  11   0   2     2161.52     2162.22     38.49 o 
  12   0   2       84.26      122.78      6.63 o 
  13   0   2      462.20      498.64     18.94 o 
  14   0   2     2056.88     1873.32     42.92 o 
  15   0   2     1238.62     1012.00     29.28 o 
  16   0   2      903.91      832.57     23.25 o 
  17   0   2      292.87      287.82     13.82 o 
  18   0   2       34.07       28.63     13.22 o 
  19   0   2      159.60      141.98     15.03 o 
  20   0   2       52.56       45.92     10.70 o 
 -20   1   2       29.01       27.38      7.24 o 
 -19   1   2       34.46       40.27      8.05 o 
 -18   1   2       67.69       67.30      9.66 o 
 -17   1   2      184.00      171.29     12.90 o 
 -16   1   2      280.32      269.07      9.63 o 
 -15   1   2      173.60      175.86      6.77 o 
 -14   1   2       11.72       11.87      4.35 o 
 -13   1   2       40.51       52.06      4.95 o 
 -12   1   2        1.50        2.86      2.88 o 
 -11   1   2      489.41      466.51      7.73 o 
 -10   1   2      311.33      325.55      6.65 o 
  -9   1   2       62.05       62.46      3.57 o 
  -8   1   2      103.13      123.11      3.35 o 
  -7   1   2       10.28       16.48      1.90 o 
  -6   1   2      484.06      463.38      5.37 o 
  -5   1   2     1589.51     1587.09     15.61 o 
  -4   1   2      504.33      494.75      4.81 o 
  -3   1   2     2141.83     2162.37     25.82 o 
  -2   1   2      235.40      227.32      2.06 o 
  -1   1   2      136.46      161.92      3.52 o 
   0   1   2     2562.75     2532.20     44.78 o 
   1   1   2       89.63       73.45      3.21 o 
   2   1   2     4946.13     4927.48     47.93 o 
   3   1   2     4357.20     4276.08     37.67 o 
   4   1   2     2524.82     2535.32     23.03 o 
   5   1   2      283.39      251.82      2.99 o 
   6   1   2     1883.35     1828.67     17.53 o 
   7   1   2      806.31      887.56      9.11 o 
   8   1   2     1360.12     1406.29     17.09 o 
   9   1   2      881.35      852.33     12.52 o 
  10   1   2      775.10      697.89     10.13 o 
  11   1   2      227.62      241.20      7.52 o 
  12   1   2      154.60      154.90      5.60 o 
  13   1   2       26.58       23.10      4.93 o 
  14   1   2      130.63      125.21      6.90 o 
  15   1   2        2.22        0.49      3.86 o 
  16   1   2       96.31       98.76      5.87 o 
  17   1   2        2.53        4.55      4.34 o 
  18   1   2       50.79       51.59      7.10 o 
  19   1   2       22.61       16.46      5.57 o 
  20   1   2        7.17        9.54      6.12 o 
 -20   2   2      127.71      139.52     21.01 o 
 -19   2   2       14.96       13.35      5.69 o 
 -18   2   2       81.48       72.13     13.31 o 
 -17   2   2      140.98      141.41      9.24 o 
 -16   2   2      145.33      166.14     11.67 o 
 -15   2   2      365.81      363.65      9.35 o 
 -14   2   2      270.78      270.49      7.72 o 
 -13   2   2        8.00        6.23      3.75 o 
 -12   2   2     1743.36     1646.75     25.00 o 
 -11   2   2       94.51       96.53      4.79 o 
 -10   2   2       63.16       58.11      5.03 o 
  -9   2   2     1240.86     1247.43     16.15 o 
  -8   2   2      980.21      849.07     10.98 o 
  -7   2   2       41.34       46.12      7.67 o 
  -6   2   2      762.57      631.16      7.26 o 
  -5   2   2     1675.26     1493.32     14.90 o 
  -4   2   2       35.71       29.51      1.52 o 
  -3   2   2       67.16       42.38      3.60 o 
  -2   2   2     3234.00     2966.10     59.18 o 
  -1   2   2     1283.53     1286.03      9.41 o 
   0   2   2        7.91        4.22      0.76 o 
   1   2   2     1462.10     1452.30     31.49 o 
   2   2   2      267.11      298.69      8.35 o 
   3   2   2     1197.49     1369.09     11.93 o 
   4   2   2      460.17      362.83      4.36 o 
   5   2   2       89.76       79.79      2.53 o 
   6   2   2      645.82      572.09      6.99 o 
   7   2   2     1824.74     1692.93     17.31 o 
   8   2   2      128.43      119.24      3.90 o 
   9   2   2      786.78      737.54     11.01 o 
  10   2   2     2940.67     2753.61     32.49 o 
  11   2   2      659.75      650.01     12.80 o 
  12   2   2       42.21       49.12      4.88 o 
  13   2   2      291.67      296.34      7.34 o 
  14   2   2      108.42      118.06      6.22 o 
  15   2   2       35.27       25.31      4.52 o 
  16   2   2      223.25      242.75      9.49 o 
  17   2   2       28.42       19.71      5.80 o 
  18   2   2      147.64      162.94      8.79 o 
  19   2   2       24.78       32.87      6.45 o 
 -19   3   2      107.93      115.64     14.42 o 
 -18   3   2       21.50       19.65      5.72 o 
 -17   3   2       17.21       21.94      5.75 o 
 -16   3   2      296.36      309.24      9.57 o 
 -15   3   2      210.22      222.19     11.79 o 
 -14   3   2      287.71      282.41      8.56 o 
 -13   3   2      215.32      252.91      9.56 o 
 -12   3   2        1.27        1.74      3.38 o 
 -11   3   2       98.28      109.92      5.09 o 
 -10   3   2      318.03      310.02      6.53 o 
  -9   3   2      421.30      397.99      6.41 o 
  -8   3   2      582.80      584.82      9.79 o 
  -7   3   2     2664.70     2777.26     49.14 o 
  -6   3   2        3.28        1.12      1.70 o 
  -5   3   2       80.60      102.00      4.45 o 
  -4   3   2      811.35      680.55      7.26 o 
  -3   3   2       51.54       39.55      1.43 o 
  -2   3   2        1.05        1.79      1.07 o 
  -1   3   2     1287.75     1330.21     17.60 o 
   0   3   2      172.07      181.20      2.17 o 
   1   3   2      201.89      188.60      2.78 o 
   2   3   2     7296.54     7880.85     88.98 o 
   3   3   2      314.65      271.31      6.13 o 
   4   3   2     1229.27     1411.01     13.55 o 
   5   3   2      541.35      535.85      6.27 o 
   6   3   2     1199.57     1184.75     13.83 o 
   7   3   2      458.53      468.14      6.50 o 
   8   3   2      670.43      653.57     12.15 o 
   9   3   2      820.55      808.95     10.72 o 
  10   3   2     1801.70     1819.85     23.77 o 
  11   3   2       94.29       98.94      6.57 o 
  12   3   2       89.14       87.00      8.18 o 
  13   3   2       68.12       63.66      5.16 o 
  14   3   2      148.72      179.91      8.39 o 
  15   3   2      595.64      609.77     12.47 o 
  16   3   2        2.57        3.16      4.31 o 
  17   3   2       98.23      109.62     11.02 o 
  18   3   2        9.54        4.59      5.33 o 
  19   3   2       64.01       54.65      7.35 o 
 -18   4   2       64.22       72.58      7.48 o 
 -17   4   2       55.63       54.00      6.17 o 
 -16   4   2        0.27       -0.15      4.32 o 
 -15   4   2       11.42       12.75      4.67 o 
 -14   4   2        1.20        6.16      4.38 o 
 -13   4   2      381.16      397.30     14.34 o 
 -12   4   2        0.32        0.31      3.42 o 
 -11   4   2      723.45      775.83     14.38 o 
 -10   4   2      151.45      157.47      5.14 o 
  -9   4   2      126.24      111.89      3.96 o 
  -8   4   2      466.86      463.79     10.16 o 
  -7   4   2      722.93      736.79      9.48 o 
  -6   4   2       86.78      109.75      3.78 o 
  -5   4   2     2470.18     2545.18     40.47 o 
  -4   4   2     1335.21     1335.17     13.29 o 
  -3   4   2      128.36      150.67      4.93 o 
  -2   4   2      111.65      100.71      2.87 o 
  -1   4   2      392.81      351.92      3.85 o 
   0   4   2       31.97       27.65      1.73 o 
   1   4   2        9.39        9.49      1.65 o 
   2   4   2        5.00        0.04      1.41 o 
   3   4   2        8.25       31.09      3.03 o 
   4   4   2       19.94       14.19      1.93 o 
   5   4   2      804.27      891.26     13.36 o 
   6   4   2      320.70      330.09      5.27 o 
   7   4   2      184.37      154.86     18.97 o 
   8   4   2      260.81      254.75      7.18 o 
   9   4   2        2.66        1.94      2.45 o 
  10   4   2        3.66        4.00      3.43 o 
  11   4   2      377.29      384.14      8.25 o 
  12   4   2       36.23       43.18      8.11 o 
  13   4   2      434.48      420.87     12.26 o 
  14   4   2        2.60        2.86      3.92 o 
  15   4   2        0.45        2.69      5.13 o 
  16   4   2      114.13      136.40     11.30 o 
  17   4   2       42.91       31.51      6.68 o 
  18   4   2        1.56       -0.54      6.50 o 
 -17   5   2       20.54       21.64      6.61 o 
 -16   5   2      233.18      251.29     13.43 o 
 -15   5   2       85.61       88.11      8.84 o 
 -14   5   2        5.33        7.23      4.82 o 
 -13   5   2      594.16      601.88     12.81 o 
 -12   5   2      332.62      369.54      9.51 o 
 -11   5   2        5.16        2.79      3.93 o 
 -10   5   2      267.91      267.70      6.81 o 
  -9   5   2     1019.94      993.97     19.76 o 
  -8   5   2       46.21       49.36      3.89 o 
  -7   5   2      747.96      732.99     14.05 o 
  -6   5   2     1002.22     1021.91     13.98 o 
  -5   5   2        0.17       -1.04      2.33 o 
  -4   5   2      475.33      484.89     12.32 o 
  -3   5   2     1166.71     1170.93     28.93 o 
  -2   5   2       19.41       18.32      2.40 o 
  -1   5   2     1369.74     1429.75     16.41 o 
   0   5   2      426.53      456.96      6.22 o 
   1   5   2        6.90       11.06      1.79 o 
   2   5   2      404.62      388.93      5.35 o 
   3   5   2      545.63      540.42      7.69 o 
   4   5   2       46.94       49.39      3.36 o 
   5   5   2      262.55      254.06      7.08 o 
   6   5   2      734.08      783.04     10.31 o 
   7   5   2      115.81      124.20      6.43 o 
   8   5   2      151.75      162.45      5.60 o 
   9   5   2       64.98       82.43     10.05 o 
  10   5   2        1.93       -2.30      2.84 o 
  11   5   2       96.64      115.14     14.22 o 
  12   5   2      187.82      208.38     18.94 o 
  13   5   2       57.82       49.96     11.31 o 
  14   5   2      202.43      216.29     12.83 o 
  15   5   2      155.79      170.96     28.88 o 
  16   5   2       10.11       10.97      6.01 o 
 -15   6   2       33.26       27.19      6.07 o 
 -14   6   2       25.61       13.80      6.82 o 
 -13   6   2        5.92        3.34      4.72 o 
 -12   6   2       45.83       22.24      4.99 o 
 -11   6   2       11.54       13.91      5.52 o 
 -10   6   2        0.92        3.41      3.35 o 
  -9   6   2       56.65       39.43      5.43 o 
  -8   6   2       15.14       17.75      3.83 o 
  -7   6   2       93.62       96.88      9.19 o 
  -6   6   2        7.08       10.43      2.85 o 
  -5   6   2        3.33        3.90      2.46 o 
  -4   6   2      212.11      219.66      4.88 o 
  -3   6   2       20.70       21.64      2.63 o 
  -2   6   2       98.20      102.49      7.96 o 
  -1   6   2      649.11      645.65     10.40 o 
   0   6   2        2.81        0.16      2.06 o 
   1   6   2      312.57      321.17     10.07 o 
   2   6   2        3.21        2.83      2.07 o 
   3   6   2       34.34       33.06      2.42 o 
   4   6   2      168.19      150.19      5.90 o 
   5   6   2       26.38       15.37      3.29 o 
   6   6   2       85.85       77.57      6.52 o 
   7   6   2        4.07        6.42      2.67 o 
   8   6   2        2.79        0.66      2.63 o 
   9   6   2       23.62       21.84      5.41 o 
  10   6   2        8.24       11.96      4.30 o 
  11   6   2        5.56        4.56      5.42 o 
  12   6   2        4.27        0.90      3.65 o 
  13   6   2        0.00        0.42      6.29 o 
  14   6   2        4.35        9.02      5.06 o 
 -12   7   2       56.55       67.69      8.49 o 
 -11   7   2        3.92        1.91      4.40 o 
 -10   7   2      193.46      201.86     15.66 o 
  -9   7   2       74.02       72.47     14.33 o 
  -8   7   2       28.34       20.33      4.53 o 
  -7   7   2       15.68       11.41      3.41 o 
  -6   7   2        9.33        4.38      3.01 o 
  -5   7   2        0.10        3.43      2.56 o 
  -4   7   2      280.54      281.79      9.32 o 
  -3   7   2      246.72      222.88      5.92 o 
  -2   7   2      294.07      336.20     54.05 o 
  -1   7   2      523.19      463.86     33.07 o 
   0   7   2       19.32       12.95      4.54 o 
   1   7   2       34.19       24.72      3.14 o 
   2   7   2       65.78       65.46      3.95 o 
   3   7   2      456.10      416.62     20.64 o 
   4   7   2        1.31       -3.11      3.11 o 
   5   7   2      118.68      122.32      9.06 o 
   6   7   2       25.34       19.95      3.26 o 
   7   7   2       10.53       16.82      6.08 o 
   8   7   2       26.60       29.92      4.40 o 
   9   7   2      151.99      153.34     11.82 o 
  10   7   2       18.21        6.27      8.49 o 
  11   7   2       94.98       89.58     21.08 o 
  -7   8   2        0.55        2.82      9.22 o 
  -6   8   2        8.15        6.44      7.61 o 
  -5   8   2       20.85       17.72     11.91 o 
  -4   8   2       10.83       13.59     11.15 o 
  -3   8   2       25.20       15.03      4.59 o 
  -2   8   2       47.48       38.66      5.49 o 
  -1   8   2        0.14        0.19      3.71 o 
   0   8   2       15.40       15.38      5.08 o 
   1   8   2       31.74       26.67      5.14 o 
   2   8   2        0.14        2.77      3.71 o 
   3   8   2        7.29        8.83      5.31 o 
   4   8   2       13.96       15.26      5.04 o 
   5   8   2       11.42       11.79      5.92 o 
   6   8   2        3.22        2.73      6.92 o 
   7   8   2       18.12       25.07      6.49 o 
 -20   1   3       35.74       31.10      8.35 o 
 -19   1   3       46.89       45.79      8.19 o 
 -18   1   3      639.65      626.39     16.45 o 
 -17   1   3        3.61        7.23      4.58 o 
 -16   1   3      531.30      489.88     11.80 o 
 -15   1   3      279.81      273.04     10.73 o 
 -14   1   3       64.99       72.63      6.77 o 
 -13   1   3       40.87       49.84      4.50 o 
 -12   1   3     2118.07     1990.57     34.95 o 
 -11   1   3      975.20      886.41     19.00 o 
 -10   1   3      209.03      234.66      5.73 o 
  -9   1   3      984.41      999.52     15.10 o 
  -8   1   3     1769.66     1785.90     21.45 o 
  -7   1   3     3838.22     3604.99     41.87 o 
  -6   1   3     1007.44      907.82     13.09 o 
  -5   1   3      869.59      874.30      9.03 o 
  -4   1   3     3027.71     2758.13     28.02 o 
  -3   1   3     5372.95     4984.13     55.65 o 
  -2   1   3    17445.41    18987.05    312.36 o 
  -1   1   3    16021.42    17542.91    346.52 o 
   0   1   3    52000.07    50660.68   3472.05 o 
   1   1   3      551.70      632.22      7.94 o 
   2   1   3        3.76        2.97      0.78 o 
   3   1   3      375.42      325.65      3.31 o 
   4   1   3      688.75      662.61      5.92 o 
   5   1   3      859.19      773.25      7.58 o 
   6   1   3     2495.32     2215.73     22.03 o 
   7   1   3      142.88      107.17      2.71 o 
   8   1   3     1167.09     1135.95     13.53 o 
   9   1   3     1649.91     1412.80     17.28 o 
  10   1   3      661.31      612.22      9.01 o 
  11   1   3      165.33      159.68      4.54 o 
  12   1   3     1306.88     1264.78     31.84 o 
  13   1   3     1058.31     1030.79     21.14 o 
  14   1   3       12.49       11.55      4.34 o 
  15   1   3      775.41      732.44     13.58 o 
  16   1   3      406.18      387.15     11.97 o 
  17   1   3       66.55       69.49      6.71 o 
  18   1   3      169.87      161.87      9.03 o 
  19   1   3      109.35      136.71     10.59 o 
  20   1   3        4.87        2.08      5.39 o 
 -20   2   3       29.53       21.55      6.70 o 
 -19   2   3       11.97       13.21      6.15 o 
 -18   2   3        1.53        6.00      5.73 o 
 -17   2   3       96.45       96.72      7.56 o 
 -16   2   3      253.65      260.17      9.00 o 
 -15   2   3        5.02        3.64      4.03 o 
 -14   2   3       49.56       37.34      5.97 o 
 -13   2   3      436.36      410.25      9.90 o 
 -12   2   3       40.80       37.12      4.10 o 
 -11   2   3       57.05       63.32      4.85 o 
 -10   2   3      963.01      937.61     21.93 o 
  -9   2   3      680.90      702.29     15.52 o 
  -8   2   3     1461.31     1426.39     20.99 o 
  -7   2   3      109.95       93.99      3.80 o 
  -6   2   3       23.10       21.81      1.87 o 
  -5   2   3       28.57       64.79      2.11 o 
  -4   2   3      394.65      348.80      5.13 o 
  -3   2   3      316.73      320.94      3.21 o 
  -2   2   3       17.08       12.61      0.77 o 
  -1   2   3      457.76      506.32      8.49 o 
   0   2   3     2861.19     2965.23     37.85 o 
   1   2   3     1270.99     1238.41     13.41 o 
   2   2   3      926.77      945.50     10.81 o 
   3   2   3      235.53      219.08      5.20 o 
   4   2   3      987.41      861.14      8.21 o 
   5   2   3     1549.43     1428.48     13.34 o 
   6   2   3     2184.78     2150.39     22.52 o 
   7   2   3     1016.81     1005.49     10.93 o 
   8   2   3      893.28      891.21     11.85 o 
   9   2   3      138.66      129.12      4.23 o 
  10   2   3      180.46      170.57      8.50 o 
  11   2   3      186.59      196.72      5.31 o 
  12   2   3       89.70      101.38      5.79 o 
  13   2   3       81.02       81.22      5.50 o 
  14   2   3      404.42      399.13     11.30 o 
  15   2   3       26.13       23.84      5.27 o 
  16   2   3        6.76        5.57      5.22 o 
  17   2   3      161.17      175.13     10.19 o 
  18   2   3       52.61       44.74      7.31 o 
  19   2   3        3.45       10.94      5.81 o 
 -19   3   3       67.98       77.43      7.63 o 
 -18   3   3      179.09      196.22     11.66 o 
 -17   3   3        1.22        0.73      4.47 o 
 -16   3   3      200.78      201.79      8.92 o 
 -15   3   3      554.82      553.87     11.42 o 
 -14   3   3      144.62      154.84      7.43 o 
 -13   3   3      348.25      362.41      9.03 o 
 -12   3   3      641.20      598.37     10.25 o 
 -11   3   3        5.80        5.86      2.78 o 
 -10   3   3     1073.60     1131.16     19.33 o 
  -9   3   3      833.49      869.37     11.53 o 
  -8   3   3      313.68      350.74      5.64 o 
  -7   3   3     1149.55     1127.09     17.54 o 
  -6   3   3     1159.11     1145.45     12.31 o 
  -5   3   3       21.76       27.52      2.40 o 
  -4   3   3      301.83      301.31      3.97 o 
  -3   3   3     1758.90     1709.68     16.70 o 
  -2   3   3      209.13      194.77      2.80 o 
  -1   3   3       40.57       40.72      2.18 o 
   0   3   3      640.87      583.24      8.84 o 
   1   3   3     2754.43     3060.09     26.96 o 
   2   3   3       28.06       49.93      1.24 o 
   3   3   3     6134.34     6587.84     78.81 o 
   4   3   3      943.91      949.88      9.51 o 
   5   3   3       41.44       48.62      3.14 o 
   6   3   3       69.54       52.96      3.04 o 
   7   3   3        6.12        9.29      2.27 o 
   8   3   3        4.83        6.63      2.61 o 
   9   3   3     1988.47     1971.05     38.53 o 
  10   3   3      140.61      148.58      7.15 o 
  11   3   3     2776.94     2635.73     36.14 o 
  12   3   3       20.30       18.82      3.55 o 
  13   3   3       43.20       33.98      4.58 o 
  14   3   3       51.50       67.01      6.52 o 
  15   3   3      120.73      133.17      9.64 o 
  16   3   3       93.65      124.74     14.80 o 
  17   3   3       31.23       28.21      6.95 o 
  18   3   3       32.76       23.39      6.64 o 
 -18   4   3       36.13       33.86      6.50 o 
 -17   4   3      124.71      140.66     10.08 o 
 -16   4   3       73.60       78.06     10.27 o 
 -15   4   3      343.34      349.82     10.21 o 
 -14   4   3      228.68      253.64      8.75 o 
 -13   4   3       15.22       11.64      4.11 o 
 -12   4   3        7.65        7.78      3.63 o 
 -11   4   3      443.18      456.45      9.40 o 
 -10   4   3      520.05      537.61      8.94 o 
  -9   4   3      145.36      142.23      5.20 o 
  -8   4   3     2383.75     2411.22     31.14 o 
  -7   4   3      214.09      208.47      6.67 o 
  -6   4   3       81.45       95.40      5.06 o 
  -5   4   3      311.42      282.37      4.74 o 
  -4   4   3     3010.15     3091.10     40.52 o 
  -3   4   3        3.57        7.34      1.89 o 
  -2   4   3     1337.84     1408.07     15.00 o 
  -1   4   3      897.89      943.48     13.07 o 
   0   4   3        1.53        2.35      0.91 o 
   1   4   3     1662.10     1801.17     15.75 o 
   2   4   3      125.51      116.10      5.10 o 
   3   4   3     1583.58     1693.89     17.36 o 
   4   4   3       33.35       20.01      3.92 o 
   5   4   3      246.11      241.74      6.19 o 
   6   4   3      264.42      297.25      7.13 o 
   7   4   3      539.76      586.08      8.85 o 
   8   4   3      348.86      364.92      6.44 o 
   9   4   3        2.02        2.49      2.72 o 
  10   4   3      109.69      125.70      5.89 o 
  11   4   3       36.25       56.11      9.76 o 
  12   4   3      258.15      269.52      9.97 o 
  13   4   3       55.78       61.71      6.58 o 
  14   4   3      603.79      617.33     12.71 o 
  15   4   3        0.20        3.56      4.43 o 
  16   4   3       86.85       94.38      9.51 o 
  17   4   3      126.99      146.25     11.11 o 
 -17   5   3        2.50        4.08      5.36 o 
 -16   5   3       28.63       24.73      5.80 o 
 -15   5   3       23.76       21.70      7.22 o 
 -14   5   3       17.94       17.82      6.04 o 
 -13   5   3        2.47        2.44      3.91 o 
 -12   5   3        0.05        0.12      4.25 o 
 -11   5   3       15.75       10.91      3.61 o 
 -10   5   3        0.96        4.50      2.80 o 
  -9   5   3        0.06        3.22      3.14 o 
  -8   5   3        8.82        7.74      2.59 o 
  -7   5   3        3.99        8.39      2.92 o 
  -6   5   3       53.01       56.91      3.99 o 
  -5   5   3       54.24       66.25      2.96 o 
  -4   5   3       11.29       14.33      2.41 o 
  -3   5   3        0.83        2.34      1.68 o 
  -2   5   3      372.28      387.15      7.60 o 
  -1   5   3      136.58      143.13      6.86 o 
   0   5   3      256.66      262.06      3.90 o 
   1   5   3       16.24       11.16      1.76 o 
   2   5   3       82.71       82.71      2.58 o 
   3   5   3       43.68       46.54      2.50 o 
   4   5   3        0.04        0.88      1.32 o 
   5   5   3       10.65        9.82      2.57 o 
   6   5   3       49.41       57.54      3.19 o 
   7   5   3        9.28        8.50      2.16 o 
   8   5   3       10.63        6.90      3.39 o 
   9   5   3       21.82       20.59      4.66 o 
  10   5   3        1.77        3.52      3.62 o 
  11   5   3        4.68        2.37      4.74 o 
  12   5   3       46.95       50.05     12.68 o 
  13   5   3       12.35        3.88      5.57 o 
  14   5   3       12.71       11.95      6.01 o 
  15   5   3       24.60       19.54      6.19 o 
  16   5   3       20.48       19.58      7.56 o 
 -15   6   3        8.49        7.50      5.71 o 
 -14   6   3      131.80      141.85     10.17 o 
 -13   6   3       68.01       81.64      9.24 o 
 -12   6   3       23.84       15.85      6.50 o 
 -11   6   3      311.63      313.25     11.69 o 
 -10   6   3       87.47      119.08      8.71 o 
  -9   6   3       58.65       59.77      5.56 o 
  -8   6   3      140.90      179.76      7.44 o 
  -7   6   3       88.16      100.01      4.81 o 
  -6   6   3        0.89       -1.39      2.56 o 
  -5   6   3      373.22      371.72     13.72 o 
  -4   6   3      146.96      149.80     11.41 o 
  -3   6   3      117.99      121.03      3.74 o 
  -2   6   3      146.64      146.61      8.89 o 
  -1   6   3      200.59      207.67      9.92 o 
   0   6   3      498.38      465.98      8.57 o 
   1   6   3      192.14      183.53      7.73 o 
   2   6   3      507.24      480.45     11.53 o 
   3   6   3       16.15       17.35      1.70 o 
   4   6   3      143.86      142.78      6.74 o 
   5   6   3      182.15      160.59     13.48 o 
   6   6   3      387.37      339.91     13.67 o 
   7   6   3      266.44      267.87     12.53 o 
   8   6   3      589.15      545.63     27.32 o 
   9   6   3        0.04        0.08      3.60 o 
  10   6   3      198.60      192.79     16.44 o 
  11   6   3      198.50      185.43     16.11 o 
  12   6   3       14.16       11.47      6.34 o 
  13   6   3       84.65       81.75     18.06 o 
  14   6   3        5.91        3.70      5.26 o 
 -12   7   3        4.05        4.51      4.21 o 
 -11   7   3        0.38        8.61      5.54 o 
 -10   7   3        0.05       -0.53      5.21 o 
  -9   7   3       25.67       18.09      4.63 o 
  -8   7   3       43.45       36.38      4.45 o 
  -7   7   3        6.19        0.23      2.84 o 
  -6   7   3       21.80       16.67      3.21 o 
  -5   7   3        0.00        1.35      3.17 o 
  -4   7   3       31.41       19.14      2.91 o 
  -3   7   3       31.28       29.99      3.60 o 
  -2   7   3      214.04      189.46     11.68 o 
  -1   7   3       91.29       84.62      5.01 o 
   0   7   3       55.19       54.34      2.74 o 
   1   7   3        6.05        3.75      2.19 o 
   2   7   3        6.24        9.11      5.49 o 
   3   7   3        2.54       -1.38      5.14 o 
   4   7   3       75.79       88.13      7.65 o 
   5   7   3        3.98        2.62      4.23 o 
   6   7   3       24.66       22.97      6.19 o 
   7   7   3        1.34       -1.39      4.03 o 
   8   7   3        1.95        1.68      5.58 o 
   9   7   3        0.11       -7.17      7.17 o 
  10   7   3       24.10       22.18      7.64 o 
  11   7   3       18.46       26.13     11.10 o 
  -7   8   3        1.16       -0.63      8.76 o 
  -6   8   3        1.93        1.21      5.60 o 
  -5   8   3       15.98       13.13      7.64 o 
  -4   8   3       36.32       18.79      7.94 o 
  -3   8   3        3.29       -0.92      6.26 o 
  -2   8   3       72.09       58.69      7.45 o 
  -1   8   3       30.21       21.50      8.02 o 
   0   8   3        3.64        3.15      4.54 o 
   1   8   3       50.04       41.26      8.20 o 
   2   8   3       61.62       49.26      8.09 o 
   3   8   3       15.47        7.09      4.27 o 
   4   8   3       53.58       50.29      8.20 o 
   5   8   3        7.67       12.87      6.43 o 
   6   8   3        2.53       13.05      6.58 o 
 -20   0   4       14.13       17.72     10.86 o 
 -19   0   4      265.84      273.74     15.54 o 
 -18   0   4       11.28       15.11      9.02 o 
 -17   0   4      144.44      153.77     16.36 o 
 -16   0   4      190.19      196.64     10.64 o 
 -15   0   4       14.47       17.07      6.95 o 
 -14   0   4      516.35      470.32     20.31 o 
 -13   0   4      873.10      836.68     18.63 o 
 -12   0   4      810.10      750.94     16.09 o 
 -11   0   4       20.32       35.30     10.00 o 
 -10   0   4     1083.00     1027.68     27.87 o 
  -9   0   4     2499.46     2294.02     55.98 o 
  -8   0   4      171.34      154.93      4.80 o 
  -7   0   4     1739.38     1577.15     23.60 o 
  -6   0   4     1043.85     1049.46     35.82 o 
  -5   0   4      508.58      424.30     15.58 o 
  -4   0   4      119.52      102.95      2.80 o 
  -3   0   4     3211.04     3421.45     51.39 o 
  -2   0   4    21588.85    23536.25    601.09 o 
  -1   0   4        7.85       31.93      5.12 o 
   0   0   4     1963.29     1981.91     54.62 o 
   1   0   4     1256.03     1164.81     21.62 o 
   2   0   4      305.18      328.17     12.88 o 
   3   0   4       20.25       27.45      5.01 o 
   4   0   4       40.29       49.52      2.16 o 
   5   0   4     1767.54     1368.69     15.89 o 
   6   0   4       83.18      134.04      4.17 o 
   7   0   4      834.65     1112.02     35.64 o 
   8   0   4     3477.26     2063.00    810.70 o 
   9   0   4     1947.18     1921.53     39.10 o 
  10   0   4       10.17       12.50      3.82 o 
  11   0   4     1388.16     1296.19     46.74 o 
  12   0   4      990.98     1036.37     42.84 o 
  13   0   4      187.77      187.87     10.95 o 
  14   0   4      444.65      399.97    105.59 o 
  15   0   4      159.98      145.51     31.69 o 
  16   0   4       26.46       32.36      6.93 o 
  17   0   4      259.46      322.56     13.79 o 
  18   0   4      157.11      146.25     13.71 o 
  19   0   4       13.92       14.54      7.14 o 
 -20   1   4        6.25        7.96      6.33 o 
 -19   1   4       42.74       34.70      7.97 o 
 -18   1   4        0.13       -2.57      5.25 o 
 -17   1   4      275.66      275.02     14.99 o 
 -16   1   4        9.94        7.30      4.62 o 
 -15   1   4       14.68       12.56      4.54 o 
 -14   1   4      728.53      748.25     14.08 o 
 -13   1   4        5.11        2.23      3.13 o 
 -12   1   4      236.44      250.97      6.80 o 
 -11   1   4      141.94      161.06      8.95 o 
 -10   1   4      177.54      208.38      5.65 o 
  -9   1   4      601.87      620.62     11.49 o 
  -8   1   4       14.39       25.89      3.92 o 
  -7   1   4      159.25      175.41      3.35 o 
  -6   1   4      153.23      148.67      4.65 o 
  -5   1   4      760.99      795.18     12.52 o 
  -4   1   4     1878.16     1889.52     27.78 o 
  -3   1   4     9362.26     9977.59    170.74 o 
  -2   1   4     4059.43     4254.26     49.05 o 
  -1   1   4    38722.79    44888.55   1024.37 o 
   0   1   4      864.49      875.57     18.52 o 
   1   1   4      149.86      240.70      3.86 o 
   2   1   4     1663.05     1665.26     15.40 o 
   3   1   4     1718.35     1702.77     14.87 o 
   4   1   4      672.95      692.14      7.50 o 
   5   1   4     2359.53     2418.26     24.65 o 
   6   1   4      145.70      143.16      3.47 o 
   7   1   4     2569.23     2775.09     29.52 o 
   8   1   4       41.28       54.00      3.45 o 
   9   1   4      405.16      395.80      7.00 o 
  10   1   4        6.59        7.85      3.06 o 
  11   1   4       35.62       36.92      3.20 o 
  12   1   4        7.18        5.43      2.98 o 
  13   1   4       26.89       30.63      4.04 o 
  14   1   4       17.37       13.74      3.98 o 
  15   1   4       17.75       14.92      5.35 o 
  16   1   4      168.28      162.76      7.31 o 
  17   1   4      101.36      106.00      6.68 o 
  18   1   4       23.36       23.37      6.28 o 
  19   1   4        4.06        3.67      5.06 o 
 -20   2   4      153.82      179.52     17.26 o 
 -19   2   4       50.57       46.50      8.50 o 
 -18   2   4        3.80        2.66      5.74 o 
 -17   2   4      166.30      169.56     10.14 o 
 -16   2   4      494.53      487.41     15.68 o 
 -15   2   4      103.42      116.21     11.07 o 
 -14   2   4     2203.87     2106.42     33.77 o 
 -13   2   4     1674.58     1576.93     24.59 o 
 -12   2   4      513.84      536.73     10.38 o 
 -11   2   4      994.11      989.84     16.73 o 
 -10   2   4     1920.22     1885.05     25.34 o 
  -9   2   4       88.97       97.19      3.81 o 
  -8   2   4      409.66      386.16      7.76 o 
  -7   2   4     4257.06     4183.57     60.36 o 
  -6   2   4     2315.18     2586.89     28.51 o 
  -5   2   4     1322.72     1253.15     13.10 o 
  -4   2   4      572.35      418.29      4.71 o 
  -3   2   4      488.73      473.42      8.28 o 
  -2   2   4      302.41      329.04      3.71 o 
  -1   2   4      572.15      474.70      4.92 o 
   0   2   4      773.45      743.43     20.51 o 
   1   2   4      759.75      713.60      9.07 o 
   2   2   4     6234.79     6195.97    119.17 o 
   3   2   4     3086.66     2932.50     46.72 o 
   4   2   4     4667.62     4939.15     53.96 o 
   5   2   4     2260.35     2176.67     22.33 o 
   6   2   4     1476.34     1458.38     18.10 o 
   7   2   4      548.04      449.48      6.38 o 
   8   2   4     1151.55     1106.01     13.21 o 
   9   2   4      500.06      486.92      8.46 o 
  10   2   4      406.79      400.24      7.39 o 
  11   2   4      249.85      255.61      7.53 o 
  12   2   4       14.89       18.17      3.48 o 
  13   2   4       42.13       35.83      5.19 o 
  14   2   4      154.43      159.07      6.15 o 
  15   2   4       95.62      104.75      5.83 o 
  16   2   4      131.81      133.15      7.56 o 
  17   2   4      229.19      251.10     15.67 o 
  18   2   4       33.71       50.92     12.31 o 
  19   2   4        0.82        7.51      5.49 o 
 -19   3   4       14.94       20.06      6.65 o 
 -18   3   4      116.38      124.44      8.30 o 
 -17   3   4      105.87      130.72      8.47 o 
 -16   3   4        5.92        4.82      3.95 o 
 -15   3   4      297.61      319.37     16.54 o 
 -14   3   4       36.60       25.94      4.34 o 
 -13   3   4        3.40        5.75      3.64 o 
 -12   3   4      170.17      193.75      6.27 o 
 -11   3   4      111.08      110.28      4.18 o 
 -10   3   4       43.94       52.25      4.14 o 
  -9   3   4     1845.99     1772.50     20.74 o 
  -8   3   4     1008.23      958.98     11.54 o 
  -7   3   4       64.09       67.48      3.28 o 
  -6   3   4     1902.16     1931.83     20.47 o 
  -5   3   4     1453.57     1454.56     20.13 o 
  -4   3   4      115.54      144.49      2.39 o 
  -3   3   4     1000.08      939.23     10.77 o 
  -2   3   4     1090.05     1057.63     10.18 o 
  -1   3   4     1100.45      895.32    161.29 o 
   0   3   4     1297.27     1376.19     18.54 o 
   1   3   4      679.18      802.81      9.54 o 
   2   3   4      181.57      184.86      5.93 o 
   3   3   4      970.50      931.20     14.66 o 
   4   3   4     1988.26     2096.48     24.34 o 
   5   3   4        2.37        3.25      1.40 o 
   6   3   4      184.15      162.18      4.95 o 
   7   3   4     1335.30     1331.46     19.07 o 
   8   3   4       36.89       31.50      4.45 o 
   9   3   4      616.08      688.42     12.52 o 
  10   3   4      343.70      410.67      9.10 o 
  11   3   4        4.10        1.55      3.28 o 
  12   3   4     1031.03     1005.75     26.54 o 
  13   3   4      217.69      221.03     10.21 o 
  14   3   4       84.41       73.09      7.57 o 
  15   3   4      339.65      369.16     10.71 o 
  16   3   4      238.98      244.92      9.51 o 
  17   3   4        1.30       -4.26      4.50 o 
  18   3   4       42.66       40.57      7.61 o 
 -18   4   4        4.54        3.44      6.84 o 
 -17   4   4       97.68      118.60      8.28 o 
 -16   4   4        0.60       -1.27      4.65 o 
 -15   4   4       21.12       16.08      5.45 o 
 -14   4   4        5.69       11.22      4.89 o 
 -13   4   4       66.52       52.94      6.53 o 
 -12   4   4        2.47        2.05      2.94 o 
 -11   4   4      126.84      139.15      5.72 o 
 -10   4   4       87.51      100.53      7.09 o 
  -9   4   4      211.85      188.61      6.30 o 
  -8   4   4        0.42        0.19      2.02 o 
  -7   4   4      290.02      268.53      8.05 o 
  -6   4   4     1284.78     1308.53     25.39 o 
  -5   4   4       27.64       35.99      3.58 o 
  -4   4   4      261.29      251.97      4.91 o 
  -3   4   4       72.92       76.31      2.58 o 
  -2   4   4        7.42        5.12      0.98 o 
  -1   4   4      203.64      196.45      5.83 o 
   0   4   4       49.74       66.37      3.19 o 
   1   4   4      465.24      503.80     12.26 o 
   2   4   4       98.53       91.96      4.41 o 
   3   4   4      461.26      515.61      8.19 o 
   4   4   4        7.06        9.36      1.40 o 
   5   4   4      687.42      670.37     13.30 o 
   6   4   4      103.19       97.01      5.20 o 
   7   4   4       35.82       34.63      3.94 o 
   8   4   4       97.07      103.93      5.31 o 
   9   4   4       10.18        6.88      2.93 o 
  10   4   4      854.48      860.04     17.19 o 
  11   4   4       48.70       50.21      6.70 o 
  12   4   4       31.60       30.11      4.98 o 
  13   4   4      120.06      112.63      9.63 o 
  14   4   4       54.85       37.00      5.70 o 
  15   4   4        2.26        1.24      4.53 o 
  16   4   4        1.61        6.90      5.78 o 
  17   4   4        4.20        5.47      5.18 o 
 -17   5   4      165.88      175.77     13.51 o 
 -16   5   4       18.64       18.88      6.93 o 
 -15   5   4      152.10      175.29      8.62 o 
 -14   5   4       19.78       17.39      4.46 o 
 -13   5   4        9.75        6.72      4.26 o 
 -12   5   4       32.05       32.77      4.85 o 
 -11   5   4      474.01      480.14     11.63 o 
 -10   5   4       32.54       38.73      6.03 o 
  -9   5   4      328.46      346.56     14.25 o 
  -8   5   4      204.10      226.02      7.86 o 
  -7   5   4       32.76       25.95      4.95 o 
  -6   5   4      913.25      916.61     17.34 o 
  -5   5   4      765.51      741.06     13.12 o 
  -4   5   4      103.78      103.65      3.27 o 
  -3   5   4      903.34      906.60     13.56 o 
  -2   5   4      711.96      729.55      7.51 o 
  -1   5   4      229.88      206.44     10.18 o 
   0   5   4      615.79      638.52     11.80 o 
   1   5   4     1418.86     1433.59     33.57 o 
   2   5   4      114.91      127.27     13.70 o 
   3   5   4      114.69      115.28      5.21 o 
   4   5   4      362.11      326.04     12.68 o 
   5   5   4      112.09      124.23      4.73 o 
   6   5   4      178.59      187.25      6.26 o 
   7   5   4      323.37      330.69     10.80 o 
   8   5   4        0.90        0.40      2.51 o 
   9   5   4       69.08       76.18      7.30 o 
  10   5   4      224.15      228.55     15.72 o 
  11   5   4       62.03       58.93     11.15 o 
  12   5   4       50.53       43.05     13.31 o 
  13   5   4      323.42      325.53     28.29 o 
  14   5   4       27.36       22.08      5.71 o 
  15   5   4       26.95       18.30      7.22 o 
  16   5   4       68.96       47.38      9.98 o 
 -14   6   4        8.51       10.80      4.57 o 
 -13   6   4        0.22        1.52      4.05 o 
 -12   6   4        0.83        3.40      5.64 o 
 -11   6   4       12.88       15.19      5.18 o 
 -10   6   4        0.21        3.30      3.95 o 
  -9   6   4        0.62        2.72      3.20 o 
  -8   6   4        3.69       10.44      3.98 o 
  -7   6   4        2.31        2.73      2.97 o 
  -6   6   4       40.07       38.33      3.64 o 
  -5   6   4       54.23       58.75      3.14 o 
  -4   6   4        5.33        5.54      1.77 o 
  -3   6   4      109.42      111.25      4.76 o 
  -2   6   4      144.56      130.17     10.38 o 
  -1   6   4       45.23       38.56      5.40 o 
   0   6   4      108.78      111.24      6.85 o 
   1   6   4       57.92       47.61      9.93 o 
   2   6   4        3.60        1.46      3.33 o 
   3   6   4        5.31       12.53      3.99 o 
   4   6   4      173.19      171.00      7.40 o 
   5   6   4        7.11        4.96      2.36 o 
   6   6   4       31.54       20.85      4.69 o 
   7   6   4        0.42        2.82      2.36 o 
   8   6   4       22.85       11.21      4.18 o 
   9   6   4        0.91        1.84      2.49 o 
  10   6   4        3.98        3.10      3.27 o 
  11   6   4        0.16       -2.16      3.62 o 
  12   6   4        0.23       -0.52      4.13 o 
  13   6   4        5.31        5.96      4.15 o 
 -12   7   4       34.58       31.03      9.24 o 
 -11   7   4       37.56       38.99     11.64 o 
 -10   7   4        2.37        1.30      5.13 o 
  -9   7   4       19.89       12.07      4.64 o 
  -8   7   4       13.40       10.86      3.14 o 
  -7   7   4        1.33        4.04      3.06 o 
  -6   7   4      102.37       95.71     11.49 o 
  -5   7   4      130.67      123.62      5.78 o 
  -4   7   4       17.69        9.09      6.72 o 
  -3   7   4      257.52      304.69     37.11 o 
  -2   7   4      105.68      136.56     38.59 o 
  -1   7   4       43.59       56.80     12.45 o 
   0   7   4       51.48       79.53      6.74 o 
   1   7   4      352.52      349.24     10.25 o 
   2   7   4        0.00       -0.16      4.19 o 
   3   7   4      209.90      214.29     12.46 o 
   4   7   4      152.04      160.54     13.13 o 
   5   7   4       32.85       30.04      4.62 o 
   6   7   4      145.59      152.41     13.52 o 
   7   7   4       71.34       92.04     21.13 o 
   8   7   4        0.32        4.24      4.29 o 
   9   7   4      176.53      210.08     21.33 o 
  10   7   4      106.75      151.14     14.24 o 
  11   7   4        3.52       -2.54      6.93 o 
  -7   8   4       29.06       13.76      8.06 o 
  -6   8   4        0.05       -0.30      5.39 o 
  -5   8   4        0.81       -2.44     11.76 o 
  -4   8   4       42.06        6.72     12.68 o 
  -1   8   4      111.54      103.27      7.95 o 
   0   8   4       11.03        2.33      4.80 o 
   1   8   4       61.68       77.61     11.25 o 
   2   8   4        1.38        1.64      6.19 o 
   3   8   4        0.89        2.58      4.98 o 
   4   8   4        2.41        3.42      4.36 o 
   5   8   4        9.24       13.71      6.26 o 
   6   8   4        0.30        8.00     11.57 o 
 -20   1   5      114.86      103.04      9.70 o 
 -19   1   5       10.61       12.03      6.28 o 
 -18   1   5      184.61      195.42     12.45 o 
 -17   1   5      356.04      349.28     11.90 o 
 -16   1   5       11.95       10.11      5.33 o 
 -15   1   5      117.95      132.76      6.55 o 
 -14   1   5      302.48      277.21      8.55 o 
 -13   1   5      234.99      224.13      7.16 o 
 -12   1   5      222.13      209.30      6.97 o 
 -11   1   5      233.98      204.04      6.16 o 
 -10   1   5      508.49      532.33      8.02 o 
  -9   1   5      422.08      379.63      6.46 o 
  -8   1   5     1103.96      988.37     13.56 o 
  -7   1   5      252.78      239.49      4.85 o 
  -6   1   5     1213.74     1126.50     16.78 o 
  -5   1   5     1826.73     1630.25     22.46 o 
  -4   1   5     1926.04     1844.18     41.29 o 
  -3   1   5     1917.39     2192.48     32.45 o 
  -2   1   5    13912.13    14237.99    299.06 o 
  -1   1   5     1227.28     1183.30     11.36 o 
   0   1   5     1918.19     2170.49     50.24 o 
   1   1   5       51.38       34.13      4.41 o 
   2   1   5      120.91      145.15      2.14 o 
   3   1   5      337.48      427.35      4.35 o 
   4   1   5     1352.42     1166.16      9.96 o 
   5   1   5      826.85      818.10      8.10 o 
   6   1   5     3275.81     3321.96     36.23 o 
   7   1   5     3483.83     3381.36     36.78 o 
   8   1   5      456.72      411.70      7.02 o 
   9   1   5      204.46      189.73      6.08 o 
  10   1   5     1765.07     1640.32     19.44 o 
  11   1   5      974.93      962.69     14.58 o 
  12   1   5       62.50       40.43      4.16 o 
  13   1   5      166.93      196.98      7.01 o 
  14   1   5      974.77      890.11     16.10 o 
  15   1   5        6.54        3.35      4.02 o 
  16   1   5      517.52      490.62     15.80 o 
  17   1   5       13.00       12.49      4.80 o 
  18   1   5       34.76       36.05      5.76 o 
  19   1   5      112.80      139.51     10.92 o 
 -20   2   5        9.28       10.56      6.18 o 
 -19   2   5       35.70       32.42      7.43 o 
 -18   2   5      189.21      184.92     11.89 o 
 -17   2   5        4.09        8.29      5.88 o 
 -16   2   5      785.54      743.46     17.09 o 
 -15   2   5       19.85       20.73      5.18 o 
 -14   2   5      555.82      551.00     11.93 o 
 -13   2   5       27.05       28.28      4.53 o 
 -12   2   5        0.35        0.53      3.33 o 
 -11   2   5        0.19       -1.60      2.61 o 
 -10   2   5      495.15      487.97      7.94 o 
  -9   2   5      515.75      485.51      7.93 o 
  -8   2   5        4.46        0.75      2.07 o 
  -7   2   5       13.56       18.32      2.42 o 
  -6   2   5      457.64      601.89     13.01 o 
  -5   2   5     1400.99     1576.07     23.98 o 
  -4   2   5       14.11       18.86      1.66 o 
  -3   2   5      902.89      884.94     12.92 o 
  -2   2   5       47.26       44.69      2.47 o 
  -1   2   5       41.93       32.88      3.22 o 
   0   2   5      576.67      593.19     20.74 o 
   1   2   5      674.21      757.92      7.05 o 
   2   2   5     6264.17     6901.77    126.70 o 
   3   2   5       81.43      127.42      2.46 o 
   4   2   5        0.48        0.83      1.59 o 
   5   2   5      165.02      169.37      3.04 o 
   6   2   5      803.55      799.55      9.33 o 
   7   2   5        2.92        0.68      1.72 o 
   8   2   5      709.25      706.32      9.33 o 
   9   2   5       44.50       42.07      4.39 o 
  10   2   5      484.46      488.30      9.94 o 
  11   2   5      142.10      141.45      5.90 o 
  12   2   5       30.62       30.14      4.75 o 
  13   2   5        9.15       11.19      3.68 o 
  14   2   5      228.17      220.34      7.74 o 
  15   2   5      240.46      239.35      9.30 o 
  16   2   5       38.86       35.22      5.47 o 
  17   2   5        4.19        4.70      4.38 o 
  18   2   5       40.55       26.87      7.01 o 
 -19   3   5        3.09        9.45      6.03 o 
 -18   3   5       15.96       17.34      5.60 o 
 -17   3   5       82.89      101.93      9.05 o 
 -16   3   5       39.44       44.06      6.27 o 
 -15   3   5      135.32      132.30      7.37 o 
 -14   3   5      177.75      166.89      8.13 o 
 -13   3   5       94.03       98.59      8.86 o 
 -12   3   5      555.78      550.46     10.99 o 
 -11   3   5      307.14      318.13      8.40 o 
 -10   3   5        5.97        3.32      2.47 o 
  -9   3   5      419.87      413.19     19.15 o 
  -8   3   5     1005.26     1010.22     12.15 o 
  -7   3   5       52.98       65.34      5.96 o 
  -6   3   5      256.69      209.78      5.51 o 
  -5   3   5     1534.84     1539.05     18.86 o 
  -4   3   5      691.37      718.93     11.73 o 
  -3   3   5        0.54        7.52      2.77 o 
  -2   3   5     2785.28     2705.39     42.35 o 
  -1   3   5     2077.73     2157.15     25.42 o 
   0   3   5       62.73       71.12      6.20 o 
   1   3   5      738.25      744.43     19.36 o 
   2   3   5      377.01      363.69      6.03 o 
   3   3   5       12.22       11.43      1.70 o 
   4   3   5     1404.94     1384.01     17.13 o 
   5   3   5      643.98      626.19     10.87 o 
   6   3   5      247.68      232.91      6.35 o 
   7   3   5      884.68      878.37     14.53 o 
   8   3   5     1669.98     1609.74     22.45 o 
   9   3   5      246.87      252.87      9.50 o 
  10   3   5      393.83      397.86     16.89 o 
  11   3   5      181.11      190.81      6.38 o 
  12   3   5        0.23        0.64      2.84 o 
  13   3   5       48.41       50.88      6.45 o 
  14   3   5       21.37       24.17      4.85 o 
  15   3   5        6.07       10.14      5.39 o 
  16   3   5      255.18      278.73     12.24 o 
  17   3   5        2.96        2.28      4.66 o 
  18   3   5        7.45        4.97      5.22 o 
 -18   4   5       17.03       12.90      5.67 o 
 -17   4   5       16.46       22.29      6.12 o 
 -16   4   5      156.46      158.77     13.04 o 
 -15   4   5       41.60       41.59      5.91 o 
 -14   4   5       11.19       13.25      4.12 o 
 -13   4   5      353.67      388.02      9.17 o 
 -12   4   5      210.49      210.98      8.12 o 
 -11   4   5        1.95        0.99      3.83 o 
 -10   4   5     1177.74     1121.96     16.39 o 
  -9   4   5      915.07      891.76     12.65 o 
  -8   4   5      532.06      508.02      9.58 o 
  -7   4   5     1447.86     1439.46     23.72 o 
  -6   4   5     1772.83     1816.71     31.81 o 
  -5   4   5       38.53       48.08      3.22 o 
  -4   4   5      879.82      886.60     13.14 o 
  -3   4   5      636.52      648.10     10.67 o 
  -2   4   5      450.15      456.11      9.17 o 
  -1   4   5     2112.59     2177.27    117.29 o 
   0   4   5      937.76     1004.12     15.64 o 
   1   4   5      316.93      323.36      6.09 o 
   2   4   5     1449.27     1525.38     20.15 o 
   3   4   5      675.86      681.90      9.25 o 
   4   4   5      229.60      239.41      3.94 o 
   5   4   5      116.51      110.18      4.42 o 
   6   4   5     1404.79     1394.12     48.63 o 
   7   4   5      218.03      218.08      6.63 o 
   8   4   5      382.47      392.84     23.82 o 
   9   4   5        6.74        5.40      2.96 o 
  10   4   5       46.21       41.03      5.68 o 
  11   4   5        1.84        4.64      4.52 o 
  12   4   5      397.10      403.56     15.22 o 
  13   4   5      120.95      116.36      9.40 o 
  14   4   5      304.84      295.11     17.11 o 
  15   4   5      149.79      167.07     11.66 o 
  16   4   5        9.69        7.50      6.68 o 
  17   4   5       25.05       23.91      7.88 o 
 -16   5   5        2.18        5.85      5.53 o 
 -15   5   5      140.64      148.96     14.41 o 
 -14   5   5       18.72       14.67      5.35 o 
 -13   5   5      371.94      339.67      9.47 o 
 -12   5   5       14.27       15.29      4.20 o 
 -11   5   5      164.51      148.76      7.79 o 
 -10   5   5      118.96      121.38     10.06 o 
  -9   5   5      129.81      107.59      4.86 o 
  -8   5   5        2.28        0.49      2.36 o 
  -7   5   5      249.76      283.38      5.35 o 
  -6   5   5       53.54       66.81      6.65 o 
  -5   5   5      306.69      309.88      9.73 o 
  -4   5   5       53.29       50.87      7.19 o 
  -3   5   5      392.17      392.05     19.27 o 
  -2   5   5      340.40      338.67      9.86 o 
  -1   5   5      919.14      900.27     39.18 o 
   0   5   5      336.64      330.27      9.21 o 
   1   5   5        8.08       28.59     37.98 o 
   2   5   5        0.06        2.67      2.41 o 
   3   5   5        3.01        2.00      2.77 o 
   4   5   5       89.46       92.20      5.61 o 
   5   5   5        1.73        2.86      1.20 o 
   6   5   5        7.93        5.94      1.63 o 
   7   5   5        7.58        3.04      1.46 o 
   8   5   5       41.72       22.20      2.99 o 
   9   5   5       37.95       30.40      4.76 o 
  10   5   5       18.27       20.76      4.35 o 
  11   5   5        7.02        4.79      4.63 o 
  12   5   5       24.88       21.65      6.75 o 
  13   5   5       58.34       45.97      8.05 o 
  14   5   5        8.68       11.88      5.19 o 
  15   5   5        1.30       -0.54      6.34 o 
 -14   6   5       17.98       18.48      6.00 o 
 -13   6   5      243.52      241.01      9.77 o 
 -12   6   5       46.42       39.15      5.50 o 
 -11   6   5       18.39        6.71      5.24 o 
 -10   6   5      147.50      157.10      8.66 o 
  -9   6   5       65.20       64.71      5.18 o 
  -8   6   5       35.20       34.10      4.65 o 
  -7   6   5       82.77       92.64      5.68 o 
  -6   6   5       67.56       61.89      6.02 o 
  -5   6   5       25.20       34.42     12.03 o 
  -4   6   5      301.64      266.97     32.12 o 
  -3   6   5      142.48      107.94     28.41 o 
  -2   6   5        4.96        2.14      9.01 o 
  -1   6   5      324.40      331.96     14.38 o 
   0   6   5      147.22      173.51     61.16 o 
   1   6   5       35.79       43.56      4.88 o 
   2   6   5      330.09      335.93     12.39 o 
   3   6   5      129.90      134.36      7.04 o 
   4   6   5       16.55       10.90      5.04 o 
   5   6   5       44.58       62.33      6.08 o 
   6   6   5      273.51      294.80     10.24 o 
   7   6   5        2.09        2.91      2.20 o 
   8   6   5       89.56      101.54      7.55 o 
   9   6   5      103.43      111.13      8.60 o 
  10   6   5       13.18       12.23      4.87 o 
  11   6   5       69.39       88.14     14.18 o 
  12   6   5      127.58      163.47     14.88 o 
  13   6   5       10.71       10.56     15.57 o 
 -11   7   5       16.61       17.82      4.89 o 
 -10   7   5        0.00        0.17      6.13 o 
  -9   7   5        2.73        4.49      6.25 o 
  -8   7   5        4.38        3.73      6.76 o 
  -7   7   5        1.55       -3.65      4.57 o 
  -6   7   5       38.14       22.41      7.61 o 
  -5   7   5        8.99        5.63      5.65 o 
  -4   7   5       14.57       13.52      6.70 o 
  -1   7   5       13.49       -4.43      5.96 o 
   0   7   5        4.00        1.22      5.19 o 
   1   7   5       24.38       26.45      5.10 o 
   2   7   5        2.12        0.15      4.79 o 
   3   7   5       10.15       11.01      5.91 o 
   4   7   5        0.07        0.78      3.52 o 
   5   7   5       10.74        8.51      6.64 o 
   6   7   5       11.95        7.59      4.63 o 
   7   7   5        6.79        7.95      5.13 o 
   8   7   5       21.11       21.23      7.54 o 
   9   7   5        5.62       16.36      8.90 o 
  10   7   5        1.06        2.85      8.43 o 
  -6   8   5       67.74       73.19     17.72 o 
  -5   8   5        1.54       -1.22      7.48 o 
  -4   8   5      201.15      198.24     16.49 o 
  -3   8   5       37.35       43.99     10.84 o 
  -2   8   5       84.55       56.05     12.83 o 
  -1   8   5       10.55       -8.71     22.60 o 
   0   8   5       14.16       12.80      6.91 o 
   1   8   5       20.07       17.38      5.20 o 
   2   8   5       51.78       49.73     10.73 o 
   3   8   5       66.40       57.16      9.16 o 
   4   8   5        8.03       15.17      8.65 o 
   5   8   5       65.48       42.07     15.57 o 
 -20   0   6       27.74       25.35      9.72 o 
 -19   0   6      250.62      225.31     15.43 o 
 -18   0   6      145.01      156.44     15.43 o 
 -17   0   6        7.58       12.41      9.93 o 
 -16   0   6      306.82      292.30     15.59 o 
 -15   0   6      622.81      656.22     30.77 o 
 -14   0   6      678.96      616.98     19.72 o 
 -13   0   6       41.17       48.20      7.66 o 
 -12   0   6     2152.84     2042.47     59.87 o 
 -11   0   6     1194.32     1136.06     21.76 o 
 -10   0   6      114.73      116.97     12.45 o 
  -9   0   6     1005.37      966.31     48.72 o 
  -8   0   6        8.20        9.74      2.97 o 
  -7   0   6     3346.42     3101.59    155.78 o 
  -6   0   6     1761.07     1579.75     33.37 o 
  -5   0   6      147.56      163.51      5.16 o 
  -4   0   6      752.14      711.68     12.22 o 
  -3   0   6     7040.73     6644.05    272.70 o 
  -2   0   6     1561.70     1453.03     46.35 o 
  -1   0   6     1836.37     1820.25     26.81 o 
   0   0   6     2081.88     2116.04     46.84 o 
   1   0   6      199.59      235.84      5.80 o 
   2   0   6      308.98      312.42      5.08 o 
   3   0   6       20.58       27.70      2.11 o 
   4   0   6     1255.52     1257.36     44.83 o 
   5   0   6      679.79      604.07     10.89 o 
   6   0   6      311.74      222.17      8.04 o 
   7   0   6      414.57      398.93      8.80 o 
   8   0   6      414.63      409.48      7.64 o 
   9   0   6      372.69      365.00      9.22 o 
  10   0   6      415.99      427.67      9.92 o 
  11   0   6      129.57      120.79      6.53 o 
  12   0   6     1076.38      981.70     18.07 o 
  13   0   6      869.70      817.11     22.32 o 
  14   0   6      330.52      291.67     10.33 o 
  15   0   6      303.64      311.04     13.30 o 
  16   0   6      104.34      112.00      8.27 o 
  17   0   6       37.89       49.13      8.74 o 
  18   0   6      136.90      164.17     12.19 o 
  19   0   6      112.96      103.95     41.56 o 
 -20   1   6        2.03       -0.23      5.88 o 
 -19   1   6       27.14       21.92      6.90 o 
 -18   1   6        0.12        1.75      4.97 o 
 -17   1   6      121.36      124.24     10.71 o 
 -16   1   6        3.08        1.92      4.94 o 
 -15   1   6        8.92        3.83      4.89 o 
 -14   1   6        5.96        1.96      3.79 o 
 -13   1   6      264.43      270.93     12.98 o 
 -12   1   6       72.15       85.40      5.49 o 
 -11   1   6      315.30      309.68      6.55 o 
 -10   1   6       88.81       90.55      5.29 o 
  -9   1   6       13.56       12.31      2.79 o 
  -8   1   6        4.21        6.82      2.38 o 
  -7   1   6       19.46       23.16      2.31 o 
  -6   1   6      301.93      296.09      5.25 o 
  -5   1   6       86.60      108.93      8.43 o 
  -4   1   6     1742.26     1729.26     38.05 o 
  -3   1   6      401.36      443.78      7.34 o 
  -2   1   6     1046.00     1144.58     28.75 o 
  -1   1   6      275.17      293.72      3.76 o 
   0   1   6     1111.07     1165.47     26.23 o 
   1   1   6      179.35      175.13     16.24 o 
   2   1   6      254.30      284.07      5.85 o 
   3   1   6      359.80      316.82      4.03 o 
   4   1   6     1592.53     1821.27     17.27 o 
   5   1   6      184.28      177.07      3.92 o 
   6   1   6        2.38        7.19      1.94 o 
   7   1   6      131.27      136.34      4.97 o 
   8   1   6       15.51       16.48      2.14 o 
   9   1   6      213.70      227.30      4.75 o 
  10   1   6      113.07      115.83      4.71 o 
  11   1   6        8.25        9.60      2.73 o 
  12   1   6       65.54       49.19      4.69 o 
  13   1   6        1.26        1.87      2.94 o 
  14   1   6       26.09       18.80      3.86 o 
  15   1   6       22.54       25.22      4.64 o 
  16   1   6        0.19       -3.76      3.90 o 
  17   1   6       16.98       14.23      6.06 o 
  18   1   6        3.56        2.55      4.93 o 
  19   1   6        5.10        7.33     20.01 o 
 -20   2   6       26.53       25.93      9.46 o 
 -19   2   6      175.79      183.12     22.60 o 
 -18   2   6      382.45      390.67     16.95 o 
 -17   2   6        0.32        0.18      4.56 o 
 -16   2   6      118.99      130.51     10.04 o 
 -15   2   6      850.18      838.10     16.33 o 
 -14   2   6       35.68       30.09      4.64 o 
 -13   2   6      383.97      395.30     16.67 o 
 -12   2   6      523.51      497.25     12.27 o 
 -11   2   6       78.42       73.84      7.80 o 
 -10   2   6        7.64        8.77      3.32 o 
  -9   2   6     2654.23     2686.39     35.95 o 
  -8   2   6      409.34      449.47      9.00 o 
  -7   2   6     4478.86     4529.50     84.50 o 
  -6   2   6      221.45      195.68      4.89 o 
  -5   2   6      275.30      264.87      8.60 o 
  -4   2   6     2150.22     2078.50     34.87 o 
  -3   2   6     4961.13     4796.02     90.78 o 
  -2   2   6     4156.61     4122.42     92.98 o 
  -1   2   6     2351.14     2479.89     43.99 o 
   0   2   6     4110.55     4204.62    102.16 o 
   1   2   6     5676.47     6106.36    121.55 o 
   2   2   6      347.53      381.95     10.29 o 
   3   2   6     5894.15     5850.08    298.79 o 
   4   2   6      324.80      282.44      5.76 o 
   5   2   6      131.55      133.77      4.79 o 
   6   2   6      566.06      524.50      8.00 o 
   7   2   6      465.21      445.48      8.12 o 
   8   2   6      134.48      133.27      5.86 o 
   9   2   6     5550.90     5426.76     80.32 o 
  10   2   6        6.39        8.09      3.36 o 
  11   2   6      556.01      558.53     10.60 o 
  12   2   6      106.88      133.24      6.24 o 
  13   2   6      187.05      208.10      9.03 o 
  14   2   6       21.49       15.86      5.36 o 
  15   2   6      447.67      436.09     10.79 o 
  16   2   6      114.39      117.97     14.18 o 
  17   2   6       28.88       32.07      5.46 o 
  18   2   6       35.49       24.35      5.92 o 
 -19   3   6       16.87       13.14      6.39 o 
 -18   3   6        2.19        2.48      4.77 o 
 -17   3   6       44.67       33.37      8.84 o 
 -16   3   6      103.66      125.23      9.52 o 
 -15   3   6       55.54       57.06      6.89 o 
 -14   3   6      135.91      160.05      9.21 o 
 -13   3   6       74.01       71.50      6.05 o 
 -12   3   6       28.38       31.72      5.01 o 
 -11   3   6      444.32      448.69      9.36 o 
 -10   3   6     1001.89      988.43     17.12 o 
  -9   3   6      220.75      248.95     10.38 o 
  -8   3   6     1363.02     1364.24     20.05 o 
  -7   3   6     1356.55     1356.19     15.27 o 
  -6   3   6       33.16       42.54      3.26 o 
  -5   3   6      581.64      566.94     15.78 o 
  -4   3   6      386.69      381.44      5.95 o 
  -3   3   6        1.06        1.92      1.35 o 
  -2   3   6      656.22      601.14     11.68 o 
  -1   3   6      484.22      497.14      7.32 o 
   0   3   6      209.76      228.44      7.89 o 
   1   3   6     1475.10     1408.40     32.31 o 
   2   3   6      183.49      274.14     78.04 o 
   3   3   6       20.81       17.54      1.38 o 
   4   3   6      396.09      396.07      8.88 o 
   5   3   6     1007.35     1012.25     16.16 o 
   6   3   6      462.67      488.65      8.82 o 
   7   3   6      326.62      322.74      6.67 o 
   8   3   6      167.60      181.39      6.83 o 
   9   3   6      649.76      661.97     16.04 o 
  10   3   6      135.17      133.27      9.20 o 
  11   3   6      608.60      583.02     18.45 o 
  12   3   6        5.17        7.46      3.84 o 
  13   3   6      167.09      167.43     12.23 o 
  14   3   6      485.80      515.21     12.74 o 
  15   3   6       40.31       36.03      6.81 o 
  16   3   6       44.67       49.84      6.63 o 
  17   3   6      269.39      323.61     14.59 o 
 -18   4   6       32.34       24.05      6.35 o 
 -17   4   6        2.09       -1.22      5.24 o 
 -16   4   6       14.75       11.59      5.98 o 
 -15   4   6       35.52       35.50      5.17 o 
 -14   4   6        0.14       -0.49      3.44 o 
 -13   4   6       29.72       27.24      4.24 o 
 -12   4   6        1.83        3.01      2.94 o 
 -11   4   6        8.71       10.86      3.17 o 
 -10   4   6       12.19       23.55      3.46 o 
  -9   4   6      117.03      119.59      5.50 o 
  -8   4   6        9.48        9.57      2.66 o 
  -7   4   6       21.59       29.33      5.87 o 
  -6   4   6       92.79       99.56      4.08 o 
  -5   4   6       72.23       72.53      2.86 o 
  -4   4   6       11.36       10.76      1.67 o 
  -3   4   6      263.25      255.33      4.15 o 
  -2   4   6      301.17      360.01     19.75 o 
  -1   4   6      324.50      334.88     11.86 o 
   0   4   6      783.66      840.23     19.13 o 
   1   4   6      146.92      123.13     50.97 o 
   2   4   6       72.94       82.12      6.04 o 
   3   4   6      278.36      303.09      5.79 o 
   4   4   6       73.93       69.30      4.98 o 
   5   4   6        0.13        0.71      1.27 o 
   6   4   6       46.32       45.57      3.65 o 
   7   4   6        9.75       10.60      2.92 o 
   8   4   6       28.47       23.09      3.75 o 
   9   4   6        0.64        3.57      3.89 o 
  10   4   6       15.04       14.07      3.31 o 
  11   4   6       61.93       59.54      4.56 o 
  12   4   6       21.08       16.48      4.28 o 
  13   4   6       17.49       11.54      4.25 o 
  14   4   6       36.49       24.26      5.63 o 
  15   4   6        2.17        2.06      5.12 o 
  16   4   6       22.41       27.68      8.69 o 
 -16   5   6       10.70       11.59      5.49 o 
 -15   5   6      145.00      167.38      8.61 o 
 -14   5   6        2.24        0.45      3.66 o 
 -13   5   6       36.01       38.84      5.08 o 
 -12   5   6        0.37        2.67      4.29 o 
 -11   5   6      614.84      561.49     12.16 o 
 -10   5   6        0.74        1.22      3.88 o 
  -9   5   6      188.66      194.64      6.36 o 
  -8   5   6      148.72      170.64      6.22 o 
  -7   5   6      112.75      127.60      4.07 o 
  -6   5   6       26.03       35.61      6.88 o 
  -5   5   6      920.26      954.74     19.84 o 
  -4   5   6      119.50      108.36      6.15 o 
  -3   5   6      137.28      155.48     13.71 o 
  -2   5   6      161.65      160.20      7.59 o 
  -1   5   6      931.08     1024.82     25.50 o 
   0   5   6       52.12       73.59     15.96 o 
   1   5   6      969.71      993.02     29.26 o 
   2   5   6      131.32      129.72     27.28 o 
   3   5   6       95.62       87.90      5.25 o 
   4   5   6        9.72       10.99      3.77 o 
   5   5   6      693.79      697.44     12.67 o 
   6   5   6      243.57      172.73     16.60 o 
   7   5   6      274.74      251.39     11.20 o 
   8   5   6      190.21      162.16     19.46 o 
   9   5   6        2.18        2.16      3.97 o 
  10   5   6        0.43       -1.15      4.02 o 
  11   5   6      131.17      151.50     13.87 o 
  12   5   6      106.90      113.95     28.86 o 
  13   5   6       80.04       85.56     18.04 o 
  14   5   6       19.02       10.29      7.35 o 
  15   5   6       34.54       10.71      7.34 o 
 -14   6   6        3.12        5.30      4.91 o 
 -13   6   6        3.76        7.67      5.26 o 
 -12   6   6        6.21        7.15      3.78 o 
 -11   6   6       25.90       18.31      4.74 o 
 -10   6   6        1.64        2.44      4.96 o 
  -9   6   6        0.60        1.04      3.25 o 
  -8   6   6        0.81        1.03      3.68 o 
  -7   6   6        0.00        2.57      3.16 o 
  -6   6   6        0.44        2.23      2.06 o 
  -5   6   6       15.04       12.43      1.96 o 
  -4   6   6        8.73        9.27      5.38 o 
  -3   6   6       14.73       11.08      5.11 o 
  -2   6   6        4.98        6.72     10.23 o 
  -1   6   6        4.17        1.07      9.01 o 
   1   6   6        0.00        3.42      2.97 o 
   2   6   6        0.92        0.64      2.81 o 
   3   6   6        7.84        5.35      3.57 o 
   4   6   6        8.96        2.97      2.88 o 
   5   6   6        0.42        1.30      3.46 o 
   6   6   6        3.09        0.13      4.17 o 
   7   6   6       30.02       24.94      5.16 o 
   8   6   6        3.22        3.91      4.57 o 
   9   6   6        9.83        5.54      5.84 o 
  10   6   6        3.65       10.40      7.53 o 
  11   6   6       20.35       29.94     10.33 o 
  12   6   6       62.17       86.24     17.18 o 
 -11   7   6       33.87       40.50      9.83 o 
 -10   7   6       65.61       56.45     13.21 o 
  -9   7   6        1.82       -1.41      5.28 o 
  -8   7   6       82.07       73.22     15.38 o 
  -7   7   6       21.20       16.39      6.81 o 
  -6   7   6        0.35        3.17      5.24 o 
  -5   7   6       33.98       22.30      7.41 o 
  -4   7   6       52.42       61.46     19.01 o 
  -3   7   6       45.11       44.02      9.68 o 
  -2   7   6       43.42       41.39     15.27 o 
   0   7   6        1.50        9.32      8.86 o 
   1   7   6      141.89      119.47     14.71 o 
   2   7   6       65.82       82.83      9.73 o 
   3   7   6        0.68        1.02      3.55 o 
   4   7   6       57.32       54.72      5.17 o 
   5   7   6       96.97      103.39     11.63 o 
   6   7   6        0.08       -2.52      5.55 o 
   7   7   6      193.71      221.54     11.87 o 
   8   7   6       99.63       96.95     11.53 o 
   9   7   6        0.01       -7.45      7.45 o 
  -3   8   6      102.02       97.59     13.75 o 
  -2   8   6       21.26       67.81     12.52 o 
   1   8   6        0.48        3.11      7.27 o 
   2   8   6        7.82        9.49      7.36 o 
   3   8   6       88.10       92.89     22.51 o 
   4   8   6       10.10        1.12     10.82 o 
 -20   1   7      122.25      140.17     12.96 o 
 -19   1   7       71.57       69.73      7.70 o 
 -18   1   7        3.51        2.80      6.37 o 
 -17   1   7      185.03      189.89      9.83 o 
 -16   1   7      765.11      719.30     19.87 o 
 -15   1   7       19.87       19.59      5.29 o 
 -14   1   7     2002.47     1889.95     34.50 o 
 -13   1   7      507.93      460.94     11.55 o 
 -12   1   7       34.20       20.01      3.52 o 
 -11   1   7       49.62       60.82      7.36 o 
 -10   1   7     1491.13     1431.90     20.41 o 
  -9   1   7      312.91      289.53      8.50 o 
  -8   1   7      579.09      541.07     11.02 o 
  -7   1   7     1748.35     1660.15     46.62 o 
  -6   1   7      186.20      232.91      5.08 o 
  -5   1   7      209.15      185.45      7.65 o 
  -4   1   7     1214.42     1141.80     19.71 o 
  -3   1   7        2.32        1.47      1.81 o 
  -2   1   7      608.08      635.47      8.73 o 
  -1   1   7      965.03      933.25     19.30 o 
   0   1   7      541.38      350.51    144.21 o 
   1   1   7      213.08      240.86      4.32 o 
   2   1   7      397.86      388.74      4.98 o 
   3   1   7      190.05      167.07      3.30 o 
   4   1   7      697.46      727.90      8.30 o 
   5   1   7      998.73      952.56     16.36 o 
   6   1   7      775.28      813.57     10.36 o 
   7   1   7       55.37       45.96      3.25 o 
   8   1   7     1026.82     1004.69     13.97 o 
   9   1   7      410.22      413.52      6.78 o 
  10   1   7       41.13       44.80      3.55 o 
  11   1   7       87.49      103.66      6.40 o 
  12   1   7       58.66       78.45      4.53 o 
  13   1   7        0.31        1.44      3.09 o 
  14   1   7      323.07      321.00      7.67 o 
  15   1   7       49.09       43.46      4.99 o 
  16   1   7      124.23      124.44      6.50 o 
  17   1   7      213.04      216.33      8.30 o 
  18   1   7       58.81       67.49     12.63 o 
 -19   2   7       10.30        5.74      6.00 o 
 -18   2   7      165.89      181.76     10.82 o 
 -17   2   7      186.53      190.31      9.78 o 
 -16   2   7       77.59       80.72     10.03 o 
 -15   2   7      237.82      245.67     10.20 o 
 -14   2   7       42.07       31.06      4.92 o 
 -13   2   7      137.27      140.11      5.92 o 
 -12   2   7      298.23      312.23      8.71 o 
 -11   2   7       12.25       21.22      3.52 o 
 -10   2   7        6.90       11.23      3.08 o 
  -9   2   7      369.00      364.67     10.23 o 
  -8   2   7      862.50      841.75     18.39 o 
  -7   2   7       14.12        8.33      2.49 o 
  -6   2   7      231.67      212.14      5.06 o 
  -5   2   7        6.24       16.35      2.54 o 
  -4   2   7       42.81       40.36      3.30 o 
  -3   2   7     2979.79     3232.84     46.01 o 
  -2   2   7     1224.59     1248.49     21.71 o 
  -1   2   7     2067.92     2300.42     71.84 o 
   0   2   7     4666.62     5129.14     76.46 o 
   1   2   7      658.23      728.22     10.26 o 
   2   2   7      463.22      525.97      6.09 o 
   3   2   7       77.31       65.30      4.99 o 
   4   2   7      684.78      711.28     10.60 o 
   5   2   7      502.36      572.82     10.53 o 
   6   2   7       66.68       67.77      4.70 o 
   7   2   7      776.65      734.01     21.90 o 
   8   2   7     1684.68     1706.36     21.05 o 
   9   2   7      508.31      544.69     12.47 o 
  10   2   7      239.13      211.46      7.57 o 
  11   2   7       15.57       11.12      3.01 o 
  12   2   7       82.35       88.14      8.93 o 
  13   2   7      113.74      135.20      6.28 o 
  14   2   7       61.68       56.44      5.48 o 
  15   2   7       69.46       90.38      7.78 o 
  16   2   7       43.37       33.95      5.35 o 
  17   2   7       10.24        6.32      5.51 o 
  18   2   7        2.01        9.51      5.11 o 
 -19   3   7       32.14       32.49      8.42 o 
 -18   3   7        0.58        3.47      6.21 o 
 -17   3   7       64.44       71.11     13.85 o 
 -16   3   7      100.70      118.11     11.60 o 
 -15   3   7        0.77        1.29      4.60 o 
 -14   3   7       91.25       92.01      5.90 o 
 -13   3   7      123.10      122.43     11.26 o 
 -12   3   7        7.22       12.48      4.47 o 
 -11   3   7      287.58      296.24     14.21 o 
 -10   3   7      174.33      174.44      6.23 o 
  -9   3   7      118.48      129.77      5.06 o 
  -8   3   7       92.15      105.97      8.60 o 
  -7   3   7      215.36      229.58      6.41 o 
  -6   3   7       16.59       27.13      6.33 o 
  -5   3   7      121.29      105.21      4.20 o 
  -4   3   7      496.34      501.06     12.72 o 
  -3   3   7       52.17       52.44      2.75 o 
  -2   3   7      332.58      315.01      6.53 o 
  -1   3   7      528.56      554.62     14.13 o 
   0   3   7      149.19      187.99     35.81 o 
   1   3   7     1092.28     1134.15     28.87 o 
   2   3   7     3355.05     3441.23     57.08 o 
   3   3   7     1421.80     1517.11     20.27 o 
   4   3   7      190.44      176.77      6.27 o 
   5   3   7      997.27     1006.87     32.91 o 
   6   3   7      429.86      417.47      6.32 o 
   7   3   7       25.77       21.92      3.03 o 
   8   3   7       90.98       98.94     13.08 o 
   9   3   7        5.41        7.76      2.64 o 
  10   3   7       35.67       29.74      4.86 o 
  11   3   7      119.26      128.61      7.63 o 
  12   3   7       12.72        8.83      4.52 o 
  13   3   7        3.53        2.52      4.22 o 
  14   3   7      154.31      165.83     11.02 o 
  15   3   7       78.76       76.11     16.07 o 
  16   3   7        0.55       -2.93      4.63 o 
  17   3   7       22.44       19.05      6.97 o 
 -17   4   7       93.92      100.30      9.88 o 
 -16   4   7        3.48        8.35      4.68 o 
 -15   4   7       71.26       71.93      8.97 o 
 -14   4   7       43.67       40.57      4.74 o 
 -13   4   7        2.38        5.84      3.64 o 
 -12   4   7       96.22      107.84      6.64 o 
 -11   4   7      347.29      350.28      8.04 o 
 -10   4   7       32.29       26.57      3.92 o 
  -9   4   7      386.15      377.00      8.60 o 
  -8   4   7      765.27      775.24     11.42 o 
  -7   4   7       34.16       32.00      2.94 o 
  -6   4   7      801.78      836.17     10.61 o 
  -5   4   7      498.51      541.75     20.39 o 
  -4   4   7        1.25        3.99      1.30 o 
  -3   4   7     2327.63     2437.88     38.84 o 
  -2   4   7      404.89      435.39     19.54 o 
  -1   4   7       73.30       58.34     10.54 o 
   0   4   7      569.82      505.53     22.45 o 
   1   4   7      580.43      598.85     24.28 o 
   2   4   7      320.14      385.18     19.24 o 
   3   4   7      325.26      309.36      8.31 o 
   4   4   7      575.77      614.13     22.45 o 
   5   4   7       71.75       73.90      3.12 o 
   6   4   7      242.07      260.93      6.44 o 
   7   4   7      505.81      427.46     37.17 o 
   8   4   7      264.47      272.13     16.56 o 
   9   4   7      143.05      149.03     13.10 o 
  10   4   7      863.54      829.21     28.93 o 
  11   4   7       20.91       12.16      5.50 o 
  12   4   7      234.03      224.24     12.98 o 
  13   4   7      329.26      332.30     12.73 o 
  14   4   7       42.04       27.06      7.05 o 
  15   4   7       62.19       53.67      8.51 o 
  16   4   7      120.19      125.38     26.89 o 
 -16   5   7       58.30       48.70      6.68 o 
 -15   5   7        9.81        9.43      4.93 o 
 -14   5   7       13.74        7.02      4.64 o 
 -13   5   7      124.47      118.75      7.86 o 
 -12   5   7       14.90       11.47      3.66 o 
 -11   5   7       60.37       49.26      4.80 o 
 -10   5   7       34.96       32.73      4.75 o 
  -9   5   7        1.98        4.30      2.93 o 
  -8   5   7      105.75      113.06      5.40 o 
  -7   5   7       76.94       82.91      7.78 o 
  -6   5   7      381.89      379.08      7.43 o 
  -5   5   7      107.41      136.73     19.26 o 
  -4   5   7      214.87      251.75     40.09 o 
  -3   5   7     1167.94     1235.66     99.20 o 
  -2   5   7      245.16      247.42     20.77 o 
  -1   5   7       57.91       73.39     12.98 o 
   0   5   7      190.53      198.22     26.04 o 
   1   5   7        2.32        4.34      6.45 o 
   2   5   7        1.80       -4.06      5.64 o 
   3   5   7       87.85       79.18      9.37 o 
   4   5   7       78.99       76.61      6.03 o 
   5   5   7       28.59       13.86      3.17 o 
   6   5   7       21.70       16.93      3.80 o 
   7   5   7       72.81       61.25      3.35 o 
   8   5   7      135.04      118.46      9.68 o 
   9   5   7       65.14       40.54     13.72 o 
  10   5   7       18.71       13.89      4.66 o 
  11   5   7      117.81      100.47     14.54 o 
  12   5   7       14.40       19.36      6.73 o 
  13   5   7      200.22      184.23     26.29 o 
  14   5   7       10.97       10.36      5.74 o 
 -14   6   7       26.89       27.37      6.58 o 
 -13   6   7        2.30        3.37      4.20 o 
 -12   6   7       67.47       74.23     13.72 o 
 -11   6   7       40.59       28.78      4.42 o 
 -10   6   7       22.06       20.03      5.05 o 
  -9   6   7       42.33       42.64      5.09 o 
  -8   6   7       52.31       43.74      4.28 o 
  -7   6   7        7.55        7.31      4.19 o 
  -6   6   7      358.75      323.52     22.19 o 
  -5   6   7      140.36      182.47     12.21 o 
  -4   6   7        0.67        5.79      4.04 o 
  -3   6   7      164.42      216.74     14.07 o 
  -2   6   7      311.08      371.13     26.27 o 
   1   6   7      301.36      346.00     23.29 o 
   2   6   7       12.88       14.18     11.15 o 
   3   6   7      158.22      151.16     13.01 o 
   4   6   7      241.86      229.39     13.10 o 
   5   6   7       24.17       16.09      4.19 o 
   6   6   7      208.04      199.10      8.65 o 
   7   6   7       82.82      114.00     10.12 o 
   8   6   7       14.02       13.30      6.09 o 
   9   6   7       86.82       66.37     25.59 o 
  10   6   7       79.78       99.46     14.15 o 
  11   6   7       12.17       10.41      9.44 o 
  12   6   7       32.19       20.81     10.51 o 
 -10   7   7        8.61       10.13      8.44 o 
  -9   7   7       10.22        1.47      6.89 o 
  -8   7   7       12.74        4.45      6.74 o 
  -7   7   7        7.48        7.77      5.49 o 
  -6   7   7        0.02        1.41      5.08 o 
  -5   7   7       58.67       52.36     18.10 o 
  -4   7   7       43.26       49.03     17.11 o 
  -3   7   7       27.48       25.60      9.49 o 
  -2   7   7        8.75       18.28      7.70 o 
   1   7   7       26.82       34.06     15.27 o 
   2   7   7       10.01        2.85      6.36 o 
   3   7   7        8.89        6.15      7.89 o 
   4   7   7        1.59       -3.56      6.65 o 
   5   7   7        3.49       10.93      7.31 o 
   6   7   7       15.31       18.24      7.13 o 
   7   7   7        0.00        8.03      8.76 o 
   8   7   7       19.20       11.56      7.16 o 
  -2   8   7        9.42        1.68      8.86 o 
   0   8   7        0.37       -3.21     13.59 o 
   1   8   7       25.83       24.28     26.88 o 
   2   8   7       36.83       33.02      9.68 o 
 -20   0   8       85.53      113.87     42.15 o 
 -19   0   8        7.07        3.70      9.63 o 
 -18   0   8      274.56      248.58     16.11 o 
 -17   0   8      139.47      173.90     23.44 o 
 -16   0   8      127.97      105.22     13.97 o 
 -15   0   8       44.30       39.05      9.25 o 
 -14   0   8      797.86      748.73     20.55 o 
 -13   0   8      412.64      417.94     15.96 o 
 -12   0   8      561.14      520.20     25.66 o 
 -11   0   8      947.76      901.31     19.31 o 
 -10   0   8        8.93        8.69      4.92 o 
  -9   0   8     1319.96     1248.90     70.03 o 
  -8   0   8     2446.39     2317.65     93.93 o 
  -7   0   8      893.19      951.35     57.27 o 
  -6   0   8     1363.60     1304.87     79.27 o 
  -5   0   8     4113.48     3984.69    149.98 o 
  -4   0   8      578.91      571.05     11.96 o 
  -3   0   8      672.44      652.64     17.33 o 
  -2   0   8      332.99      303.97      9.70 o 
  -1   0   8      384.92      361.59      5.88 o 
   0   0   8       17.10       11.79      2.79 o 
   1   0   8       32.90       42.36      4.25 o 
   2   0   8       26.27       24.14      2.40 o 
   3   0   8       58.53       57.13      2.19 o 
   4   0   8       96.25       90.88      3.24 o 
   5   0   8       69.46       79.80      9.09 o 
   6   0   8      489.03      496.28     11.33 o 
   7   0   8     2050.11     2033.98     60.94 o 
   8   0   8      927.60      947.48     23.00 o 
   9   0   8      198.55      205.42      7.76 o 
  10   0   8      818.17      797.77     19.53 o 
  11   0   8      364.34      343.69     19.00 o 
  12   0   8       21.50       22.99      5.49 o 
  13   0   8      304.65      327.48     15.76 o 
  14   0   8       90.94       86.16      9.79 o 
  15   0   8      136.69      143.44     15.73 o 
  16   0   8      201.75      208.13     12.54 o 
  17   0   8        0.43        4.16      5.98 o 
  18   0   8       29.48       28.72     11.63 o 
 -19   1   8       25.33       29.89      8.21 o 
 -18   1   8       41.67       27.19      6.17 o 
 -17   1   8      136.41      124.46     10.53 o 
 -16   1   8      463.01      465.06     18.69 o 
 -15   1   8      266.86      264.89     10.13 o 
 -14   1   8      239.17      235.11      9.12 o 
 -13   1   8       57.72       47.11      5.73 o 
 -12   1   8       99.53      113.59      6.11 o 
 -11   1   8       22.85       22.15      3.75 o 
 -10   1   8      267.87      276.76      6.40 o 
  -9   1   8       98.98       98.99      6.46 o 
  -8   1   8       51.60       71.12      4.17 o 
  -7   1   8      773.04      870.31     17.04 o 
  -6   1   8       58.20       66.62      3.78 o 
  -5   1   8      623.86      734.46     17.39 o 
  -4   1   8      578.96      613.60     16.14 o 
  -3   1   8     1579.34     1527.71     38.93 o 
  -2   1   8      145.59      174.66      3.91 o 
  -1   1   8       18.59       14.38      2.23 o 
   0   1   8      411.36      401.12      7.62 o 
   1   1   8     1399.00     1433.06     20.42 o 
   2   1   8     1002.27     1042.68     14.06 o 
   3   1   8      256.23      305.33      6.82 o 
   4   1   8       18.56       18.43      2.39 o 
   5   1   8      272.76      272.95      4.99 o 
   6   1   8      367.31      330.52     35.18 o 
   7   1   8      108.24      108.27      3.81 o 
   8   1   8       20.68       18.77      3.46 o 
   9   1   8      398.67      406.01      7.49 o 
  10   1   8       57.72       66.19      7.70 o 
  11   1   8       29.97       32.77      3.84 o 
  12   1   8        0.13        1.25      2.79 o 
  13   1   8        7.09        8.39      3.24 o 
  14   1   8      112.77      103.59      8.71 o 
  15   1   8       18.18       18.12      4.40 o 
  16   1   8        9.60        5.68      4.96 o 
  17   1   8        1.56        6.55      4.71 o 
 -19   2   8       10.50       13.48      6.80 o 
 -18   2   8      107.19       98.95      8.92 o 
 -17   2   8      113.21      122.42      8.00 o 
 -16   2   8       28.92       28.67      7.73 o 
 -15   2   8      144.35      163.71     12.17 o 
 -14   2   8       95.72       95.09      5.89 o 
 -13   2   8        7.05        6.78      4.74 o 
 -12   2   8       30.87       30.05      3.92 o 
 -11   2   8       59.95       55.85      5.71 o 
 -10   2   8      601.30      597.87     16.14 o 
  -9   2   8      287.16      300.74      8.62 o 
  -8   2   8      521.23      500.62     10.12 o 
  -7   2   8        4.01        7.79      2.18 o 
  -6   2   8       31.45       30.48      2.76 o 
  -5   2   8      260.60      215.12      5.24 o 
  -4   2   8     5755.37     6074.90    143.33 o 
  -3   2   8      389.69      424.75      8.81 o 
  -2   2   8    10449.11    11023.74    213.54 o 
  -1   2   8       33.39       34.13     11.50 o 
   0   2   8      211.67      242.23      7.20 o 
   1   2   8      207.06      202.18      4.52 o 
   2   2   8      170.12      168.90      6.82 o 
   3   2   8       21.06       17.90      2.23 o 
   4   2   8     3484.36     3587.73     42.49 o 
   5   2   8      219.45      235.13      4.76 o 
   6   2   8      231.82      252.69      6.85 o 
   7   2   8     1343.00     1322.19     15.70 o 
   8   2   8     1091.29     1054.68     15.21 o 
   9   2   8       27.12       21.96      3.71 o 
  10   2   8      195.21      207.70      6.52 o 
  11   2   8      435.79      457.61     10.04 o 
  12   2   8       82.04       69.21      8.31 o 
  13   2   8       23.93       33.84      4.91 o 
  14   2   8      550.87      562.65     14.63 o 
  15   2   8       25.52       24.24      6.00 o 
  16   2   8      221.33      231.14      9.93 o 
  17   2   8       34.77       29.77      6.85 o 
 -18   3   8       15.63        6.55      6.79 o 
 -17   3   8        1.73        2.67      5.04 o 
 -16   3   8       92.54       95.02      7.20 o 
 -15   3   8       44.68       50.08      6.12 o 
 -14   3   8       10.30        6.24      4.31 o 
 -13   3   8      129.01      141.11      6.81 o 
 -12   3   8      323.39      321.99      9.81 o 
 -11   3   8        7.39        6.95      4.73 o 
 -10   3   8     1192.29     1125.67     18.64 o 
  -9   3   8      481.12      478.66      8.65 o 
  -8   3   8       22.83       21.38      3.24 o 
  -7   3   8      658.71      674.21     14.99 o 
  -6   3   8      394.05      393.37      7.47 o 
  -5   3   8       19.09       28.80      2.93 o 
  -4   3   8      473.37      463.63      8.44 o 
  -3   3   8      189.88      209.45     13.54 o 
  -2   3   8      356.26      340.83     15.04 o 
  -1   3   8      772.46      742.02     37.81 o 
   0   3   8      631.19      621.39     18.02 o 
   1   3   8       26.19       36.84      7.11 o 
   2   3   8      387.45      406.44      6.53 o 
   3   3   8      640.88      636.64     14.09 o 
   4   3   8      533.18      547.56     17.38 o 
   5   3   8        7.46        8.97      3.11 o 
   6   3   8      504.35      487.69     15.67 o 
   7   3   8       32.95       33.40      2.60 o 
   8   3   8        5.37       10.30      2.41 o 
   9   3   8      116.18      125.95      7.19 o 
  10   3   8        2.13        3.91      2.30 o 
  11   3   8       39.93       52.89      5.55 o 
  12   3   8      355.74      371.20     10.19 o 
  13   3   8       19.89       22.03      4.70 o 
  14   3   8       32.07       30.22      6.05 o 
  15   3   8      173.44      183.10      8.36 o 
  16   3   8       77.46       63.71      9.93 o 
 -17   4   8        6.91        4.57      4.85 o 
 -16   4   8       10.78       19.01      6.32 o 
 -15   4   8        3.61        6.91      4.67 o 
 -14   4   8       35.88       32.18      6.11 o 
 -13   4   8        0.11       -2.63      3.51 o 
 -12   4   8       75.41       94.83      8.13 o 
 -11   4   8      140.75      146.91      7.53 o 
 -10   4   8       61.11       53.97      6.91 o 
  -9   4   8      117.03      123.71      5.91 o 
  -8   4   8       32.56       33.10      4.08 o 
  -7   4   8       21.56       27.03      3.01 o 
  -6   4   8       51.71       57.84      4.33 o 
  -5   4   8        8.73       10.56      2.01 o 
  -4   4   8        1.11        2.53      1.81 o 
  -3   4   8      201.69      196.69      7.59 o 
  -2   4   8      105.51      101.41      5.50 o 
  -1   4   8        0.08       -2.14      7.64 o 
   0   4   8        3.39        9.93      8.55 o 
   1   4   8      303.55      374.80     19.70 o 
   2   4   8        2.91       10.22      5.58 o 
   3   4   8      165.06      177.61     15.08 o 
   4   4   8      170.01      167.48      8.54 o 
   5   4   8      105.28      106.21      5.79 o 
   6   4   8        2.23        2.96      2.96 o 
   7   4   8      319.14      300.76      9.19 o 
   8   4   8      113.94      112.94      6.39 o 
   9   4   8      173.17      201.78     14.10 o 
  10   4   8       73.26       74.14      9.65 o 
  11   4   8        8.27        6.27      3.42 o 
  12   4   8        1.56        6.43      4.48 o 
  13   4   8       81.26       96.64     24.95 o 
  14   4   8        7.54        5.44      5.41 o 
  15   4   8        2.39        5.80      7.81 o 
 -15   5   8        6.29        5.95      4.66 o 
 -14   5   8       12.53       10.29      4.95 o 
 -13   5   8      139.40      144.65      8.09 o 
 -12   5   8      121.45      114.04      6.48 o 
 -11   5   8       52.87       54.29      7.73 o 
 -10   5   8      350.64      364.44     10.22 o 
  -9   5   8       10.72        6.10      3.22 o 
  -8   5   8      109.42      109.96      4.60 o 
  -7   5   8      108.23      115.19      7.01 o 
  -6   5   8      285.23      285.95     11.37 o 
  -5   5   8      318.23      304.56     12.87 o 
  -4   5   8      184.08      187.08      8.01 o 
  -3   5   8        3.07        7.33      5.96 o 
  -1   5   8      792.09      855.61     24.30 o 
   0   5   8      393.94      432.38     16.37 o 
   1   5   8      153.07      344.71     37.72 o 
   2   5   8      400.82      361.51     25.81 o 
   3   5   8        7.73        3.95      5.64 o 
   4   5   8      187.24      154.36      7.96 o 
   5   5   8      195.04      251.93     16.42 o 
   6   5   8      557.96      569.83     15.80 o 
   7   5   8       53.32       53.79      6.41 o 
   8   5   8      246.83      206.55     19.45 o 
   9   5   8        0.84       -3.67      3.92 o 
  10   5   8       47.85       51.04      6.01 o 
  11   5   8       77.53      121.27     12.92 o 
  12   5   8      216.68      218.93     14.25 o 
  13   5   8        3.04        5.23     11.81 o 
 -13   6   8       19.00        5.80      4.26 o 
 -12   6   8       42.44       18.97      8.32 o 
 -11   6   8       18.95        7.89      4.71 o 
 -10   6   8        2.37        1.23      3.63 o 
  -9   6   8        0.04       -0.08      3.90 o 
  -8   6   8        7.19        1.05      5.19 o 
  -7   6   8       86.99       92.31      7.66 o 
  -6   6   8       52.65       62.58     10.31 o 
  -5   6   8       18.33       24.92      4.99 o 
  -4   6   8        0.81        2.63      4.77 o 
  -3   6   8        0.17       -8.55      8.55 o 
   1   6   8        2.12       -0.76      6.24 o 
   2   6   8        8.48       14.66     13.75 o 
   3   6   8       21.82       22.66      7.08 o 
   4   6   8        0.06        1.78      5.60 o 
   5   6   8        0.05       18.66      9.18 o 
   6   6   8        4.14       -1.44      5.28 o 
   7   6   8       14.75       16.99      7.34 o 
   8   6   8        3.66       -4.06      6.45 o 
   9   6   8        0.92        5.00      5.91 o 
  10   6   8       10.34       18.66     10.53 o 
  11   6   8        0.48        2.98      8.96 o 
 -10   7   8       49.48       78.04     27.49 o 
  -9   7   8       30.68       29.17      8.22 o 
  -8   7   8        0.90       -6.50      8.70 o 
  -7   7   8       44.63       45.67      8.27 o 
  -6   7   8       48.47       45.03      7.03 o 
  -5   7   8        0.16        3.55      6.03 o 
  -2   7   8       16.74        9.22      7.99 o 
   1   7   8        4.70      -11.15     14.20 o 
   2   7   8       59.11       45.61     10.49 o 
   3   7   8       64.60       59.69     12.67 o 
   4   7   8        0.92       -8.29      8.29 o 
   5   7   8       81.71       82.09     11.18 o 
   6   7   8       71.76       80.95     11.37 o 
   7   7   8        0.50        3.37      6.74 o 
 -19   1   9      101.05      104.79     10.42 o 
 -18   1   9      117.53      121.39      9.26 o 
 -17   1   9      213.71      169.85     13.05 o 
 -16   1   9      319.14      336.15     11.62 o 
 -15   1   9     1166.90     1155.44     24.52 o 
 -14   1   9        3.77        7.51      4.56 o 
 -13   1   9      151.29      152.59      7.14 o 
 -12   1   9      441.27      424.14     10.65 o 
 -11   1   9      264.11      247.02      9.32 o 
 -10   1   9      162.32      172.45      8.58 o 
  -9   1   9     2582.12     2585.88     56.96 o 
  -8   1   9      128.80      136.38      5.25 o 
  -7   1   9     3195.57     3237.35     72.02 o 
  -6   1   9      875.17      846.24     15.48 o 
  -5   1   9      396.40      414.32      9.26 o 
  -4   1   9     1008.60     1033.95     35.69 o 
  -3   1   9     2184.14     2063.29     50.75 o 
  -2   1   9      988.22      933.61     17.96 o 
  -1   1   9        0.51        2.90      1.36 o 
   0   1   9     1485.85     1552.65     21.92 o 
   1   1   9     2167.24     2365.72     35.01 o 
   2   1   9      861.48      942.27     12.63 o 
   3   1   9      442.67      476.51      5.94 o 
   4   1   9        7.51       16.97      2.03 o 
   5   1   9        0.44       -0.39      2.16 o 
   6   1   9      641.63      657.04      8.12 o 
   7   1   9      922.01      941.56     17.37 o 
   8   1   9      409.78      385.96      8.77 o 
   9   1   9     1404.94     1378.69     19.47 o 
  10   1   9        6.53        2.98      3.90 o 
  11   1   9       54.07       60.85      4.92 o 
  12   1   9      321.72      326.54      7.99 o 
  13   1   9      175.98      182.22      7.39 o 
  14   1   9       51.25       56.76      5.43 o 
  15   1   9      168.06      191.78      8.64 o 
  16   1   9       25.17       15.18      5.52 o 
  17   1   9       17.85       16.74      5.71 o 
 -19   2   9       27.56       16.10      7.04 o 
 -18   2   9       11.04       12.16      6.35 o 
 -17   2   9      106.99       98.42     15.12 o 
 -16   2   9        0.72        4.14      5.37 o 
 -15   2   9       84.53      100.31     11.34 o 
 -14   2   9       81.21       80.71      6.41 o 
 -13   2   9        4.07        5.86      3.61 o 
 -12   2   9      120.23      140.82      7.08 o 
 -11   2   9      430.57      415.49      8.87 o 
 -10   2   9      530.56      506.65     18.67 o 
  -9   2   9       13.37       15.16      3.15 o 
  -8   2   9      318.70      313.26      8.70 o 
  -7   2   9      723.50      750.11     14.11 o 
  -6   2   9      272.53      308.21     17.55 o 
  -5   2   9       16.13        9.81      2.63 o 
  -4   2   9       26.26       44.32      6.16 o 
  -3   2   9      676.17      725.42     10.81 o 
  -2   2   9      599.18      586.08     10.15 o 
  -1   2   9      838.67      841.62     23.31 o 
   0   2   9      108.61      109.69      8.85 o 
   1   2   9      167.01      148.76      3.15 o 
   2   2   9       80.30       68.21      4.88 o 
   3   2   9      201.94      204.26      4.01 o 
   4   2   9      112.58      130.39      4.64 o 
   5   2   9      608.69      647.97     10.55 o 
   6   2   9       33.66       37.11      3.06 o 
   7   2   9      305.02      317.08      6.02 o 
   8   2   9        3.83        6.36      3.44 o 
   9   2   9       68.64       70.89      4.40 o 
  10   2   9      204.84      207.63      5.31 o 
  11   2   9        9.83       13.14      4.05 o 
  12   2   9       10.38        8.00      3.50 o 
  13   2   9        0.36        1.81      3.97 o 
  14   2   9       69.88       80.96      6.40 o 
  15   2   9       15.20       14.12      4.88 o 
  16   2   9       34.25       36.02      7.18 o 
 -18   3   9       86.37      115.04     17.79 o 
 -17   3   9        3.49        6.06      5.10 o 
 -16   3   9       20.73       19.16      7.05 o 
 -15   3   9       22.95       25.27      6.14 o 
 -14   3   9       16.74       16.36      4.84 o 
 -13   3   9       10.61       11.16      3.97 o 
 -12   3   9        0.51        3.34      4.62 o 
 -11   3   9      150.48      145.33      9.24 o 
 -10   3   9       15.32       13.18      3.51 o 
  -9   3   9      306.36      330.14      9.81 o 
  -8   3   9        8.46        8.70      2.58 o 
  -7   3   9        1.67        0.92      2.34 o 
  -6   3   9      161.03      184.03      8.47 o 
  -5   3   9        4.04        3.14      1.72 o 
  -4   3   9      339.45      324.88      9.12 o 
  -3   3   9     1162.63     1221.65     12.85 o 
  -2   3   9      376.97      395.07     15.39 o 
  -1   3   9      457.23      451.88     50.99 o 
   0   3   9      962.90     1024.99     56.67 o 
   1   3   9      155.22      185.86      7.35 o 
   2   3   9      205.68      212.58      3.63 o 
   3   3   9      436.96      440.64      8.93 o 
   4   3   9        2.20        2.31      1.72 o 
   5   3   9       78.93       70.10      5.85 o 
   6   3   9      196.95      210.09      9.28 o 
   7   3   9       11.86        9.44      3.01 o 
   8   3   9      165.93      174.14      5.15 o 
   9   3   9      362.58      363.13     16.57 o 
  10   3   9       43.88       47.69      4.08 o 
  11   3   9        1.92        0.98      3.47 o 
  12   3   9       46.72       33.14      6.90 o 
  13   3   9      108.21       98.93     14.53 o 
  14   3   9        6.65        4.97      5.19 o 
  15   3   9       39.49       34.05      6.80 o 
  16   3   9       79.40       96.28     12.73 o 
 -17   4   9       32.27       30.99      7.29 o 
 -16   4   9       48.63       31.88      6.86 o 
 -15   4   9        3.27        2.80      4.31 o 
 -14   4   9      157.29      147.76      7.30 o 
 -13   4   9       87.38      100.29      7.80 o 
 -12   4   9       94.98       78.18      7.28 o 
 -11   4   9      123.98      123.78     11.14 o 
 -10   4   9        3.18        5.59      3.21 o 
  -9   4   9        0.33        2.32      3.34 o 
  -8   4   9      482.03      517.38     10.01 o 
  -7   4   9      258.59      280.43      7.10 o 
  -6   4   9       41.65       38.54      4.39 o 
  -5   4   9      183.67      180.55      4.26 o 
  -4   4   9      299.78      294.20      7.81 o 
  -3   4   9       86.90      102.13      6.00 o 
  -2   4   9       14.57        5.80      2.29 o 
   1   4   9      401.24      366.98     14.07 o 
   2   4   9      183.84      200.77     19.40 o 
   3   4   9       17.22       18.78      6.02 o 
   4   4   9       80.26       86.94      6.15 o 
   5   4   9      624.22      601.23     21.61 o 
   6   4   9      122.67      101.06      5.14 o 
   7   4   9        8.40        3.90      3.00 o 
   8   4   9      386.27      392.73      6.96 o 
   9   4   9       55.10       46.07      4.46 o 
  10   4   9      153.97      143.83      7.77 o 
  11   4   9      241.24      251.48     12.50 o 
  12   4   9       14.33        9.43      5.14 o 
  13   4   9       20.57       14.63      5.93 o 
  14   4   9      112.37      109.80     21.71 o 
 -15   5   9       35.28       38.11      7.29 o 
 -14   5   9        3.77        1.52      4.09 o 
 -13   5   9       10.37       16.41      4.76 o 
 -12   5   9       37.62       36.10      5.07 o 
 -11   5   9        0.09       -1.07      3.85 o 
 -10   5   9       15.74       17.44      3.87 o 
  -9   5   9       28.73       33.11      4.47 o 
  -8   5   9        9.47       10.97      3.55 o 
  -7   5   9       21.36       23.01      3.73 o 
  -6   5   9       25.10       21.89      2.64 o 
  -5   5   9        0.58        0.62      3.27 o 
  -4   5   9        0.34        3.12      4.38 o 
  -3   5   9       32.07       35.59      5.96 o 
  -1   5   9      127.64      152.12     14.36 o 
   0   5   9        0.19       -1.79      6.04 o 
   1   5   9      105.20       99.12     25.35 o 
   2   5   9       16.69       24.44     20.77 o 
   3   5   9       45.80       40.60      7.72 o 
   4   5   9        2.89        4.11      6.02 o 
   5   5   9       35.98       35.03      6.74 o 
   6   5   9        0.07        2.78      8.78 o 
   7   5   9      120.78      147.34     10.00 o 
   8   5   9       17.22       21.65      7.77 o 
   9   5   9        0.42        1.81      6.22 o 
  10   5   9       26.44       21.75     10.18 o 
  11   5   9       71.48       54.97     25.02 o 
  12   5   9      178.36      186.31     27.41 o 
  13   5   9        8.35        8.35     10.16 o 
 -12   6   9        0.20        4.37      5.68 o 
 -11   6   9      193.46      193.42     12.26 o 
 -10   6   9       23.07       30.77      7.17 o 
  -9   6   9       18.16       13.09      6.70 o 
  -8   6   9       24.91       30.12      6.78 o 
  -7   6   9      113.64      144.53      9.74 o 
  -6   6   9       16.42       18.04      6.76 o 
  -5   6   9      162.04      161.35     14.35 o 
  -4   6   9      196.84      179.55     50.48 o 
  -3   6   9        0.02        0.61      7.79 o 
  -1   6   9      140.19      166.32     21.08 o 
   2   6   9       38.89       44.14     15.27 o 
   3   6   9        2.79       -1.89      6.24 o 
   4   6   9      140.73      147.24     14.23 o 
   5   6   9      118.35      117.43     11.63 o 
   6   6   9        3.20        7.05      6.32 o 
   7   6   9      130.14      139.11     11.03 o 
   8   6   9       46.98       41.04      9.47 o 
   9   6   9       14.08       21.12      7.37 o 
  10   6   9       20.06       20.93     10.14 o 
  -9   7   9       18.81       17.32      8.15 o 
  -8   7   9        1.13       -1.81      6.87 o 
  -7   7   9       27.94        6.24      8.32 o 
  -6   7   9        0.13       -2.39      6.06 o 
  -5   7   9        2.89       -2.87      8.06 o 
  -4   7   9        4.38        1.22     13.13 o 
  -2   7   9        2.91       -2.44      9.32 o 
   1   7   9        0.18        1.64      7.52 o 
   2   7   9       25.46       35.08     10.54 o 
   3   7   9       11.49        1.78      7.23 o 
   4   7   9        0.17       -5.47      7.49 o 
   5   7   9        1.28        4.00      6.35 o 
   6   7   9       46.59       46.19     18.52 o 
 -19   0  10      112.86       96.19     30.32 o 
 -18   0  10        6.44        7.76      9.57 o 
 -17   0  10      382.04      374.54     17.87 o 
 -16   0  10      659.06      610.78     32.91 o 
 -15   0  10       61.63       36.65     10.04 o 
 -14   0  10     1420.56     1407.87     58.88 o 
 -13   0  10       68.55       52.74      9.15 o 
 -12   0  10      159.28      158.13      8.98 o 
 -11   0  10      364.85      385.26     17.49 o 
 -10   0  10      780.05      758.77     36.58 o 
  -9   0  10        3.09       -0.07      4.45 o 
  -8   0  10     1104.90     1051.76     46.58 o 
  -7   0  10     1465.08     1454.01     50.78 o 
  -6   0  10       41.35       50.25      7.48 o 
  -5   0  10      882.75      869.28     44.98 o 
  -4   0  10     1597.42     1566.30     81.79 o 
  -3   0  10      440.93      467.79     11.96 o 
  -2   0  10      592.57      640.78     17.64 o 
  -1   0  10     1832.49     1961.14     46.23 o 
   0   0  10       17.16       18.40      3.01 o 
   1   0  10       16.70       19.68      3.49 o 
   2   0  10     1107.37     1069.46     19.10 o 
   3   0  10       58.01       69.20     12.20 o 
   4   0  10      143.33      142.16      4.53 o 
   5   0  10     1634.29     1578.42     28.63 o 
   6   0  10     1100.90     1081.89     31.61 o 
   7   0  10        0.35        5.49      4.83 o 
   8   0  10      369.36      350.72     12.75 o 
   9   0  10      166.19      182.34     20.31 o 
  10   0  10        1.12        2.78      5.17 o 
  11   0  10       78.78       94.00      7.39 o 
  12   0  10       26.43       20.35      7.21 o 
  13   0  10       93.17      102.94     14.97 o 
  14   0  10      329.05      326.84     20.01 o 
  15   0  10       11.48       10.61     11.45 o 
  16   0  10       63.78       67.43     24.74 o 
 -19   1  10        4.50        2.06      5.91 o 
 -18   1  10       69.55       85.89     18.42 o 
 -17   1  10       14.34       11.23      5.48 o 
 -16   1  10      190.79      199.21     11.08 o 
 -15   1  10        2.92        6.14      4.62 o 
 -14   1  10       28.47       18.80      5.60 o 
 -13   1  10       28.12       27.06      4.83 o 
 -12   1  10       89.97       82.08      5.68 o 
 -11   1  10      117.88      119.86      7.43 o 
 -10   1  10       65.53       72.58      6.96 o 
  -9   1  10      335.40      345.04     10.85 o 
  -8   1  10       30.63       23.39      4.27 o 
  -7   1  10       48.69       57.74      6.71 o 
  -6   1  10      163.24      151.82      7.96 o 
  -5   1  10      121.14      140.80      4.80 o 
  -4   1  10       68.14       87.56      4.53 o 
  -3   1  10      117.60      102.78      7.52 o 
  -2   1  10     1182.23     1188.22     35.45 o 
  -1   1  10       56.25       82.91      7.38 o 
   0   1  10     3042.93     3134.51     54.23 o 
   1   1  10      158.43      106.83     46.71 o 
   2   1  10        2.63        2.58      1.54 o 
   3   1  10       45.88       51.67      5.21 o 
   4   1  10      137.80      126.43      4.06 o 
   5   1  10       81.78      102.70      4.77 o 
   6   1  10      227.89      247.51      5.98 o 
   7   1  10       25.40       22.31      4.23 o 
   8   1  10     1464.77     1474.22     25.17 o 
   9   1  10        7.67        7.04      3.93 o 
  10   1  10       53.19       51.17      5.34 o 
  11   1  10      137.46      137.74      6.48 o 
  12   1  10        0.02        4.78      4.42 o 
  13   1  10      162.38      167.70      9.53 o 
  14   1  10        2.49        4.10      4.21 o 
  15   1  10        4.72        3.95      5.62 o 
  16   1  10        0.06        5.36      5.09 o 
 -18   2  10        0.40        5.38      6.04 o 
 -17   2  10       69.17       88.24     14.57 o 
 -16   2  10      166.40      180.62     11.71 o 
 -15   2  10        3.88        1.27      5.10 o 
 -14   2  10       92.04       87.92      8.14 o 
 -13   2  10      116.14      128.03      8.03 o 
 -12   2  10        5.93        1.42      3.27 o 
 -11   2  10       19.82       23.13      5.12 o 
 -10   2  10      233.95      243.17     13.40 o 
  -9   2  10       90.12      109.19      5.25 o 
  -8   2  10       28.86       46.65      6.37 o 
  -7   2  10       99.54      101.82      4.76 o 
  -6   2  10        0.20        1.75      3.70 o 
  -5   2  10       37.25       39.06      2.85 o 
  -4   2  10      532.15      556.47     15.56 o 
  -3   2  10       68.11       74.21      4.37 o 
  -2   2  10      222.05      232.61      6.87 o 
  -1   2  10      371.03      386.07      8.57 o 
   0   2  10        6.75        3.15      2.37 o 
   1   2  10      252.94      250.01      5.58 o 
   2   2  10      467.97      492.71      9.33 o 
   3   2  10      831.97      884.58     11.84 o 
   4   2  10      157.14      151.63      6.26 o 
   5   2  10      358.00      376.51      6.84 o 
   6   2  10       98.39      108.32      4.85 o 
   7   2  10      101.60      105.33      8.07 o 
   8   2  10        3.46        2.87      2.68 o 
   9   2  10       55.18       62.92      4.80 o 
  10   2  10       15.34       10.34      4.27 o 
  11   2  10        4.69        8.75      3.45 o 
  12   2  10       85.50      104.42     10.89 o 
  13   2  10       34.95       27.08      6.13 o 
  14   2  10      180.35      171.11     10.07 o 
  15   2  10       46.54       39.07      5.92 o 
  16   2  10        0.11        1.09      4.94 o 
 -17   3  10       15.34       12.44      6.28 o 
 -16   3  10       28.41       33.98      7.54 o 
 -15   3  10       60.94       70.69     13.55 o 
 -14   3  10        6.97        6.29      5.02 o 
 -13   3  10        2.41        5.41      4.14 o 
 -12   3  10       70.83       78.13     11.13 o 
 -11   3  10       77.94       70.62      5.80 o 
 -10   3  10       24.83       22.06      3.62 o 
  -9   3  10      199.09      208.03      6.32 o 
  -8   3  10      425.75      416.23     13.13 o 
  -7   3  10       34.94       23.84      3.34 o 
  -6   3  10        1.30       -0.32      2.44 o 
  -5   3  10      268.99      258.68      7.75 o 
  -4   3  10        1.17        3.86      1.89 o 
  -3   3  10      291.99      319.65      4.78 o 
  -2   3  10      658.31      564.58     39.54 o 
  -1   3  10        0.01        0.95      1.07 o 
   0   3  10      392.46      377.26      4.93 o 
   1   3  10      285.00      272.36     10.90 o 
   2   3  10      199.01      199.10      4.65 o 
   3   3  10       22.21       10.53      3.59 o 
   4   3  10      266.18      267.75      5.59 o 
   5   3  10       36.67       35.02      4.22 o 
   6   3  10       79.15       90.22      6.35 o 
   7   3  10      122.36      142.04      6.31 o 
   8   3  10        2.56        4.39      1.99 o 
   9   3  10      118.50      132.77      5.70 o 
  10   3  10      112.71      115.69      5.62 o 
  11   3  10       15.44       13.35      5.15 o 
  12   3  10       66.46       62.42      6.85 o 
  13   3  10       73.01       95.87      9.38 o 
  14   3  10       74.98       85.39     19.55 o 
  15   3  10       15.11       25.91     12.31 o 
 -16   4  10       21.59       22.95      5.61 o 
 -15   4  10       10.20        1.14      4.10 o 
 -14   4  10        7.60        8.83      4.80 o 
 -13   4  10      173.93      169.98      7.43 o 
 -12   4  10       46.52       36.85      5.73 o 
 -11   4  10      237.92      240.25      8.59 o 
 -10   4  10       35.16       56.78      7.69 o 
  -9   4  10       24.64       24.11      3.16 o 
  -8   4  10       17.18       13.53      3.46 o 
  -7   4  10       43.48       50.93      5.55 o 
  -6   4  10      142.65      149.43      4.66 o 
  -5   4  10      575.88      613.41      9.23 o 
  -4   4  10      128.81      119.97     11.31 o 
  -3   4  10     1229.29     1223.77     32.01 o 
  -2   4  10       17.78       14.51      9.93 o 
   0   4  10       35.94       33.60      9.93 o 
   1   4  10       31.06       33.02      7.57 o 
   2   4  10      439.91      450.46     19.32 o 
   3   4  10        6.53        2.80      6.93 o 
   4   4  10        9.76        5.84      4.89 o 
   5   4  10        0.48        0.99      1.58 o 
   6   4  10       44.42       46.04      3.24 o 
   7   4  10        0.07        2.75      2.84 o 
   8   4  10      144.18      148.86      8.76 o 
   9   4  10        5.56        7.50      3.82 o 
  10   4  10       34.09       45.04      5.86 o 
  11   4  10       90.38      132.70     15.49 o 
  12   4  10       21.35       14.49      8.74 o 
  13   4  10       85.16      112.16     14.85 o 
  14   4  10       40.95       44.13     15.25 o 
 -14   5  10       56.73       58.13      6.56 o 
 -13   5  10        8.32        7.13      4.25 o 
 -12   5  10       99.53      116.99     11.62 o 
 -11   5  10       61.87       58.27      5.29 o 
 -10   5  10        4.07       -0.72      3.13 o 
  -9   5  10      116.49      125.42      7.07 o 
  -8   5  10      124.74      130.57      7.75 o 
  -7   5  10       28.43       24.82      5.18 o 
  -6   5  10      300.70      258.39     22.73 o 
  -5   5  10      122.89      173.79     23.94 o 
  -4   5  10        0.02        1.22      3.21 o 
  -3   5  10      370.87      425.66     26.88 o 
  -1   5  10        1.02       -0.76      7.94 o 
   0   5  10      232.09      254.14     22.15 o 
   1   5  10      153.63      151.81     18.63 o 
   2   5  10        5.71       -7.48      7.48 o 
   3   5  10      205.58      241.30     15.17 o 
   4   5  10      250.28      274.19     17.63 o 
   5   5  10       14.25        2.85      6.49 o 
   6   5  10      218.55      250.28     13.45 o 
   7   5  10      172.27      197.40     11.36 o 
   8   5  10        0.56       -4.17      5.65 o 
   9   5  10      110.95      113.37     12.46 o 
  10   5  10      219.96      264.62     19.28 o 
  11   5  10        0.03       -3.46      7.78 o 
  12   5  10       80.83       81.80     14.22 o 
 -12   6  10       19.81       10.73     10.20 o 
 -11   6  10        3.54        8.34      8.09 o 
 -10   6  10        7.79        9.47      7.09 o 
  -9   6  10       26.65       22.80      7.40 o 
  -8   6  10       16.86        0.11      5.37 o 
  -7   6  10       18.81        8.42      6.70 o 
  -6   6  10        0.22        1.12      5.93 o 
  -5   6  10        1.97       -2.11      4.46 o 
  -4   6  10       17.07       15.58     13.90 o 
  -3   6  10        0.27        9.62      9.93 o 
   0   6  10        6.07        1.07      9.01 o 
   2   6  10        1.96        5.80     12.37 o 
   3   6  10       41.29       39.40      8.75 o 
   4   6  10        0.62       -0.14      7.97 o 
   5   6  10       10.33       15.52      7.61 o 
   6   6  10        1.58        1.81      9.31 o 
   7   6  10       42.71       30.85      8.97 o 
   8   6  10       32.60       25.36      7.75 o 
   9   6  10        5.55        4.50      8.41 o 
  -7   7  10        0.94       -6.43     12.29 o 
  -6   7  10      167.43      198.24     16.39 o 
  -5   7  10       64.86      110.14     31.00 o 
  -4   7  10        0.10      -17.11     17.11 o 
  -2   7  10      101.39      118.37     17.26 o 
   1   7  10       40.41       53.76     19.24 o 
   2   7  10       31.86       25.66     29.02 o 
   3   7  10       54.52       55.24     15.86 o 
   4   7  10       45.96       46.46     24.21 o 
   5   7  10        0.13        0.13      7.74 o 
 -18   1  11       42.19       25.69      7.13 o 
 -17   1  11       48.43       80.02     15.89 o 
 -16   1  11        9.80       11.96      5.78 o 
 -15   1  11        5.38        2.47      6.17 o 
 -14   1  11      311.96      316.84      9.78 o 
 -13   1  11       10.14        8.85      4.88 o 
 -12   1  11      142.80      142.91      7.02 o 
 -11   1  11      288.27      308.47      8.95 o 
 -10   1  11       99.96      110.19      6.49 o 
  -9   1  11      755.44      773.82     19.11 o 
  -8   1  11      827.40      846.97     18.61 o 
  -7   1  11      187.87      203.21      6.97 o 
  -6   1  11      325.98      338.10      7.75 o 
  -5   1  11     1259.90     1248.13     43.60 o 
  -4   1  11      500.14      513.02     15.76 o 
  -3   1  11       87.88       92.43      5.71 o 
  -2   1  11      452.08      471.49     11.99 o 
  -1   1  11      480.62      529.76      9.72 o 
   0   1  11        5.13        3.78      2.16 o 
   1   1  11      549.01      583.39     10.20 o 
   2   1  11       19.04       11.86      4.78 o 
   3   1  11      218.50      209.90      5.52 o 
   4   1  11      460.78      468.73      7.84 o 
   5   1  11      508.59      483.47      9.07 o 
   6   1  11       45.33       58.57      4.84 o 
   7   1  11     2287.55     2268.40     31.33 o 
   8   1  11      690.09      667.59     12.08 o 
   9   1  11       78.98       73.92      5.71 o 
  10   1  11       85.48       98.73      6.55 o 
  11   1  11      172.89      168.00      6.99 o 
  12   1  11       13.79        9.52      6.60 o 
  13   1  11      118.56      146.02      7.15 o 
  14   1  11       79.47       94.64      8.29 o 
  15   1  11       86.70       94.09      7.95 o 
 -18   2  11        0.03       -3.63      6.41 o 
 -17   2  11       29.76       25.91      6.60 o 
 -16   2  11       37.48       32.00      8.06 o 
 -15   2  11        0.88        4.55      4.29 o 
 -14   2  11       19.34       14.19      6.64 o 
 -13   2  11       44.26       39.57      6.14 o 
 -12   2  11      128.88      140.65      7.85 o 
 -11   2  11       18.90       21.88      4.05 o 
 -10   2  11      327.71      346.53     12.01 o 
  -9   2  11      116.34      101.99      5.46 o 
  -8   2  11        5.83        8.72      3.16 o 
  -7   2  11      230.01      246.57      8.20 o 
  -6   2  11      166.87      178.79      5.67 o 
  -5   2  11        2.06      111.30     71.85 o 
  -4   2  11      839.65      834.55     17.00 o 
  -3   2  11      278.57      289.84      8.32 o 
  -2   2  11      147.28      154.93     20.07 o 
  -1   2  11      706.56      611.05     44.03 o 
   0   2  11      337.91      289.51      7.27 o 
   1   2  11      130.29      155.86      4.48 o 
   2   2  11      146.40      158.00      4.59 o 
   3   2  11      250.38      250.45      6.12 o 
   4   2  11      165.52      175.46      6.74 o 
   5   2  11        4.59        3.49      2.58 o 
   6   2  11       33.87       32.30      3.16 o 
   7   2  11       32.45       28.20      2.65 o 
   8   2  11        4.50        4.25      2.89 o 
   9   2  11       72.76       86.41      5.93 o 
  10   2  11        0.63       -1.14      3.52 o 
  11   2  11       14.77       11.27      5.32 o 
  12   2  11       93.85      102.05      6.01 o 
  13   2  11       22.96       21.54      4.85 o 
  14   2  11        0.50        4.59      4.96 o 
  15   2  11      107.34      115.12     10.69 o 
 -17   3  11       47.46       47.66      9.00 o 
 -16   3  11        7.41        9.58      5.66 o 
 -15   3  11       48.28       42.28      7.39 o 
 -14   3  11        9.49        7.15      4.40 o 
 -13   3  11        1.04        9.17      4.72 o 
 -12   3  11       23.30       14.27      6.88 o 
 -11   3  11      189.36      215.05      7.28 o 
 -10   3  11       42.57       30.20      7.15 o 
  -9   3  11       48.21       61.82     13.07 o 
  -8   3  11       36.14       47.59      5.23 o 
  -7   3  11        4.01        2.78      2.82 o 
  -6   3  11      199.44      214.84     10.93 o 
  -5   3  11        4.80        4.70      2.56 o 
  -4   3  11     1962.64     2144.99     37.92 o 
  -3   3  11      142.44      134.24      4.81 o 
  -2   3  11      491.37      505.24     20.77 o 
  -1   3  11      212.23       75.08     89.35 o 
   0   3  11      128.00      126.10     15.02 o 
   1   3  11       34.09       44.68      4.08 o 
   2   3  11       24.22       23.98      5.14 o 
   3   3  11      166.90      162.75      4.62 o 
   4   3  11      403.88      402.38      8.59 o 
   5   3  11       11.82       12.82      3.14 o 
   6   3  11      139.86      145.24      6.03 o 
   7   3  11       41.47       42.60      3.48 o 
   8   3  11       11.86       13.73      4.31 o 
   9   3  11        4.31        2.52      2.23 o 
  10   3  11       26.02       20.47      7.19 o 
  11   3  11       69.00       68.13      6.95 o 
  12   3  11        4.29        1.22      6.57 o 
  13   3  11       87.01      105.00     20.32 o 
  14   3  11       56.88       61.15      9.45 o 
 -15   4  11       32.06       35.40      9.14 o 
 -14   4  11        7.54        5.80      4.87 o 
 -13   4  11      224.34      210.25      7.82 o 
 -12   4  11      137.78      136.13     10.59 o 
 -11   4  11       28.57       26.21      5.10 o 
 -10   4  11      150.56      167.63      7.67 o 
  -9   4  11       99.90      106.78      5.08 o 
  -8   4  11        0.16        1.03      2.97 o 
  -7   4  11      350.87      371.77     10.75 o 
  -6   4  11        0.41        2.40      2.25 o 
  -5   4  11      484.51      467.28      8.23 o 
  -4   4  11       30.38       34.76      3.33 o 
  -3   4  11        3.84        3.22      1.80 o 
  -2   4  11       25.63       13.90     10.54 o 
  -1   4  11      295.30      334.78     22.60 o 
   0   4  11      231.81      244.82     18.17 o 
   2   4  11        2.39       -2.60      8.71 o 
   3   4  11       19.62       15.88      5.76 o 
   4   4  11      171.94      156.59     10.09 o 
   5   4  11      104.68       95.43     11.48 o 
   6   4  11      207.07      176.82     12.29 o 
   7   4  11        3.07        2.91      2.88 o 
   8   4  11      145.58      120.90     13.75 o 
   9   4  11       73.07       72.13     13.50 o 
  10   4  11        0.03        2.32      5.43 o 
  11   4  11      169.68      199.61     12.94 o 
  12   4  11        6.10       -4.87      5.95 o 
  13   4  11        6.25        1.35      7.66 o 
 -13   5  11        6.88        5.59      5.75 o 
 -12   5  11       55.38       69.23     12.47 o 
 -11   5  11       46.80       53.35      6.75 o 
 -10   5  11        0.03        2.80      3.17 o 
  -9   5  11       14.35       19.79      4.01 o 
  -8   5  11       10.53       13.40      3.29 o 
  -7   5  11       27.96       23.46      4.44 o 
  -6   5  11        0.02       -1.01      1.97 o 
  -5   5  11        0.15       -0.30      4.34 o 
  -4   5  11       16.29        5.00      4.16 o 
  -3   5  11        0.02        9.01     11.45 o 
  -2   5  11        7.47        8.55      9.62 o 
   1   5  11      118.71      141.89     18.63 o 
   2   5  11       13.88        3.62      9.00 o 
   3   5  11       26.98       31.93     14.43 o 
   4   5  11       41.33       47.37      8.10 o 
   5   5  11       24.03        4.48      8.63 o 
   6   5  11        0.32       12.66      9.20 o 
   7   5  11      119.15      139.87     12.34 o 
   8   5  11        8.28        7.60      7.10 o 
   9   5  11       58.14       67.28     10.13 o 
  10   5  11       20.18       17.38      9.99 o 
  11   5  11        0.72        3.03      8.80 o 
 -11   6  11       16.52       14.50      8.76 o 
 -10   6  11      115.85      110.85     12.42 o 
  -9   6  11        0.22        0.02      4.87 o 
  -8   6  11        1.02       -3.44      6.20 o 
  -7   6  11       15.79       15.73      5.32 o 
  -6   6  11      175.77      222.12     13.58 o 
  -5   6  11        6.62       34.21     17.41 o 
  -4   6  11      169.63      170.60     39.56 o 
  -3   6  11      163.71      215.16     21.53 o 
   2   6  11       42.23       61.24     18.33 o 
   3   6  11      100.03      105.42     13.88 o 
   4   6  11        4.53       -1.52      8.36 o 
   5   6  11      172.59      193.16     15.12 o 
   6   6  11       56.28       44.68     10.64 o 
   7   6  11       34.06       14.89     11.34 o 
   8   6  11        1.96        9.33      6.93 o 
  -5   7  11        0.44        1.11      8.50 o 
  -4   7  11        0.12       14.36     17.11 o 
  -2   7  11        0.02       -3.67     10.84 o 
   1   7  11       42.91       79.11     21.84 o 
   2   7  11        4.92      -10.54     26.57 o 
 -18   0  12      387.99      369.88     60.02 o 
 -17   0  12      532.64      495.55     56.82 o 
 -16   0  12     1063.71     1035.41     32.87 o 
 -15   0  12      346.85      355.39     16.81 o 
 -14   0  12      158.34      171.56     14.15 o 
 -13   0  12        0.74        2.05      6.40 o 
 -12   0  12      202.14      220.18     15.65 o 
 -11   0  12      135.59      140.34     36.58 o 
 -10   0  12      997.93     1049.24     65.83 o 
  -9   0  12     1796.20     1780.74    117.22 o 
  -8   0  12      865.34      894.13     24.76 o 
  -7   0  12      855.76      818.41     65.44 o 
  -6   0  12      223.70      232.66     19.78 o 
  -5   0  12      425.24      455.38     38.34 o 
  -4   0  12       59.03       59.78     15.81 o 
  -3   0  12      997.21      955.56     35.20 o 
  -2   0  12      637.11      673.53     14.85 o 
  -1   0  12       33.13       34.06      9.32 o 
   0   0  12     3189.25     3309.18     84.15 o 
   1   0  12      894.81      908.59     23.21 o 
   2   0  12      732.85      795.02     95.91 o 
   3   0  12      316.05      322.53     16.03 o 
   4   0  12      645.75      640.46     12.83 o 
   5   0  12       57.14       69.50      7.02 o 
   6   0  12     1334.09     1332.86     30.24 o 
   7   0  12      493.28      499.10     13.26 o 
   8   0  12      624.95      614.40     18.31 o 
   9   0  12      367.88      344.20     14.24 o 
  10   0  12        0.32        5.43      5.02 o 
  11   0  12        0.04        6.73      8.86 o 
  12   0  12      200.54      210.33     16.19 o 
  13   0  12      128.44      127.19     12.45 o 
  14   0  12       21.28       18.42     12.18 o 
  15   0  12       44.07       33.55      8.80 o 
 -18   1  12       15.30        4.80      7.77 o 
 -17   1  12       37.44       22.50      7.85 o 
 -16   1  12       61.52       50.66      7.36 o 
 -15   1  12        1.55        4.32      5.42 o 
 -14   1  12        0.80       -1.43      4.67 o 
 -13   1  12       14.26        9.99      4.80 o 
 -12   1  12        0.14       -3.08      4.87 o 
 -11   1  12      127.30      123.98      6.65 o 
 -10   1  12       52.10       46.73      5.27 o 
  -9   1  12        5.81       11.60      4.53 o 
  -8   1  12       12.79        5.66      4.10 o 
  -7   1  12       47.72       49.30      4.36 o 
  -6   1  12        4.40        4.35      2.79 o 
  -5   1  12      339.67      356.67      8.54 o 
  -4   1  12      387.86      370.63     16.03 o 
  -3   1  12       31.55       41.23      4.64 o 
  -2   1  12      294.08      286.76      7.57 o 
  -1   1  12      164.29      170.59      7.85 o 
   0   1  12        1.19       -0.52      2.44 o 
   1   1  12       64.60       52.10     13.51 o 
   2   1  12      147.03      129.17     24.80 o 
   3   1  12        7.73        5.24      2.63 o 
   4   1  12        3.41        7.79      2.79 o 
   5   1  12      317.47      311.91      6.68 o 
   6   1  12        3.29        2.08      3.23 o 
   7   1  12       44.90       41.37      3.77 o 
   8   1  12       34.39       29.16      5.90 o 
   9   1  12       50.27       39.20      5.86 o 
  10   1  12        0.99       -0.52      3.49 o 
  11   1  12       15.09       20.48      4.27 o 
  12   1  12       49.19       47.98      8.63 o 
  13   1  12       24.79       30.75      6.00 o 
  14   1  12       32.29       27.30      6.69 o 
 -17   2  12        1.83       -0.04      5.93 o 
 -16   2  12       43.33       44.23      7.63 o 
 -15   2  12       77.54       91.94      8.41 o 
 -14   2  12       13.07       10.09      4.96 o 
 -13   2  12        7.31        6.08      5.09 o 
 -12   2  12       58.94       76.02      5.72 o 
 -11   2  12      143.18      151.57     15.48 o 
 -10   2  12       39.32       36.45      4.49 o 
  -9   2  12      203.93      238.37     10.91 o 
  -8   2  12       27.30       46.69      6.69 o 
  -7   2  12      184.45      201.74      6.12 o 
  -6   2  12      716.39      774.57     14.13 o 
  -5   2  12        7.80       10.35      3.30 o 
  -4   2  12      392.48      399.31     11.57 o 
  -3   2  12      324.76      377.67     23.77 o 
  -2   2  12      240.58      243.63      9.47 o 
  -1   2  12       95.90       98.49     14.58 o 
   0   2  12      229.13      256.74      7.88 o 
   1   2  12        1.13        2.96      2.18 o 
   2   2  12      237.92      248.36      9.68 o 
   3   2  12       20.06       17.40      3.09 o 
   4   2  12       14.68       11.50      2.55 o 
   5   2  12       20.51       21.16      3.11 o 
   6   2  12      185.49      184.97      5.35 o 
   7   2  12        4.78        5.60      2.83 o 
   8   2  12       51.43       57.09     12.12 o 
   9   2  12      142.46      152.61      6.08 o 
  10   2  12       11.92       12.73      4.53 o 
  11   2  12        1.28        6.51      4.89 o 
  12   2  12      119.46      121.08      8.65 o 
  13   2  12        6.28        5.44      8.78 o 
  14   2  12        7.58        7.01      6.38 o 
 -16   3  12       13.25       20.63      7.83 o 
 -15   3  12       47.54       40.29      7.22 o 
 -14   3  12      171.04      175.21      9.78 o 
 -13   3  12        0.95        0.53      4.64 o 
 -12   3  12      103.37      104.40     14.79 o 
 -11   3  12        0.42        2.08      3.85 o 
 -10   3  12      145.29      156.45      8.33 o 
  -9   3  12        0.17        2.55      3.61 o 
  -8   3  12      378.26      396.76     10.40 o 
  -7   3  12       11.40       15.31      4.73 o 
  -6   3  12      247.78      261.25      8.09 o 
  -5   3  12      267.73      269.67     10.07 o 
  -4   3  12       59.81       63.10      5.29 o 
  -3   3  12      821.62      704.90     66.27 o 
  -2   3  12      521.86      513.91    174.26 o 
  -1   3  12      309.08      351.66    100.57 o 
   0   3  12      131.98      130.69     10.09 o 
   1   3  12       23.08       14.49      6.66 o 
   2   3  12       43.50       30.61     11.32 o 
   3   3  12      209.21      190.89      6.58 o 
   4   3  12       50.70       53.61      3.57 o 
   5   3  12      277.67      257.35      8.09 o 
   6   3  12        0.23        1.83      2.19 o 
   7   3  12       80.02       99.84      5.07 o 
   8   3  12       48.91       55.31      6.44 o 
   9   3  12        1.52        1.29      4.38 o 
  10   3  12       56.55       64.60      6.24 o 
  11   3  12       18.01       14.16      6.59 o 
  12   3  12        5.13        4.53      6.11 o 
  13   3  12        4.39        5.27      7.20 o 
 -15   4  12       51.87       45.28      7.29 o 
 -14   4  12       31.61       21.06      5.25 o 
 -13   4  12        8.51        9.03      4.89 o 
 -12   4  12       63.86       69.21     11.90 o 
 -11   4  12       35.30       41.87      5.55 o 
 -10   4  12        5.47        8.72      4.36 o 
  -9   4  12       77.47       93.86      6.74 o 
  -8   4  12       35.02       38.68      5.10 o 
  -7   4  12        0.10       -2.76      2.97 o 
  -6   4  12      385.98      358.08     13.75 o 
  -5   4  12        2.89       -1.31      2.33 o 
  -4   4  12       85.67       68.53      6.88 o 
  -3   4  12       87.78       63.12      5.80 o 
  -1   4  12        2.95        3.69      6.53 o 
   0   4  12      116.66      162.05     17.41 o 
   1   4  12      111.22      210.00     29.93 o 
   2   4  12      135.43       98.16     12.61 o 
   3   4  12        5.32        6.62      6.00 o 
   4   4  12        1.01       -5.10      5.46 o 
   5   4  12        7.91        3.68      2.75 o 
   6   4  12        9.18        6.40      2.10 o 
   7   4  12        0.26        0.38      3.20 o 
   8   4  12       15.77       13.13      3.92 o 
   9   4  12       34.10       33.32     11.13 o 
  10   4  12       66.66      110.58     12.21 o 
  11   4  12       38.66       39.09     13.96 o 
  12   4  12      107.79      130.39     13.60 o 
 -13   5  12       38.41       32.80     11.98 o 
 -12   5  12        9.24       12.38      7.31 o 
 -11   5  12       66.86       64.20      8.42 o 
 -10   5  12       91.28       91.49     10.03 o 
  -9   5  12        5.20        4.95      5.98 o 
  -8   5  12      163.14      180.13     11.89 o 
  -7   5  12      144.09      173.77     13.49 o 
  -6   5  12        0.06        1.51      7.48 o 
  -5   5  12       22.99       22.83     10.28 o 
  -4   5  12       34.57       43.99     14.81 o 
  -3   5  12        3.58        0.00      9.93 o 
  -2   5  12       44.82       52.79     10.34 o 
   1   5  12       85.60      113.02     18.63 o 
   2   5  12      152.28      156.39     32.07 o 
   3   5  12        3.45       -5.49      9.77 o 
   4   5  12       57.10       48.16      9.58 o 
   5   5  12       51.22       62.07      9.95 o 
   6   5  12       27.88       22.63     13.11 o 
   7   5  12       43.29       40.33      9.15 o 
   8   5  12      205.78      235.01     12.69 o 
   9   5  12        2.02        1.10      8.77 o 
  -9   6  12        0.55        3.10      7.32 o 
  -8   6  12        4.28        4.50     12.84 o 
  -7   6  12        6.15       19.06      8.53 o 
  -6   6  12        3.66        0.68      8.16 o 
  -5   6  12        1.96       10.84     14.97 o 
   2   6  12       24.85       45.36     17.87 o 
   3   6  12       15.22        9.56      9.60 o 
   4   6  12        7.28        1.17      8.10 o 
   5   6  12        8.79        6.36      7.78 o 
   6   6  12       58.71       72.86     12.39 o 
 -17   1  13       81.80       72.71      8.26 o 
 -16   1  13      101.63      112.50      9.43 o 
 -15   1  13        0.49        5.21      4.94 o 
 -14   1  13      111.83       80.80     11.07 o 
 -13   1  13       48.19       53.24      7.61 o 
 -12   1  13        8.37        7.82      4.69 o 
 -11   1  13       90.36      108.14     18.08 o 
 -10   1  13       67.33       82.33      5.54 o 
  -9   1  13        6.40        8.11      4.98 o 
  -8   1  13      100.71      120.19      6.44 o 
  -7   1  13      413.43      446.22     10.70 o 
  -6   1  13       27.45       47.95      7.85 o 
  -5   1  13       67.27       82.06      4.61 o 
  -4   1  13      362.52      382.08      7.93 o 
  -3   1  13       72.22       85.73      5.03 o 
  -2   1  13      353.01      370.77      7.58 o 
  -1   1  13      328.65      325.71     11.11 o 
   0   1  13        0.75        3.66      2.22 o 
   1   1  13       82.29       65.77     27.34 o 
   2   1  13      545.57      537.22     11.79 o 
   3   1  13      139.81      143.43      4.93 o 
   4   1  13       14.65       17.10      3.37 o 
   5   1  13      401.08      403.98      9.70 o 
   6   1  13      221.48      229.40      8.06 o 
   7   1  13        0.50        1.34      3.62 o 
   8   1  13        1.44        3.92      2.93 o 
   9   1  13       84.41       74.74      6.02 o 
  10   1  13        0.12        1.22      3.30 o 
  11   1  13       34.66       35.50      7.76 o 
  12   1  13       71.99       74.99      6.68 o 
  13   1  13        6.46        7.35      5.22 o 
  14   1  13      127.33      148.45     18.33 o 
 -16   2  13        5.54        4.56      6.72 o 
 -15   2  13        0.12        3.43      5.79 o 
 -14   2  13        0.10       -1.67      4.85 o 
 -13   2  13       18.59       14.48      6.68 o 
 -12   2  13       63.97       69.74     13.38 o 
 -11   2  13       71.24       75.19      7.91 o 
 -10   2  13        3.97        4.61      4.38 o 
  -9   2  13       41.81       38.74      5.33 o 
  -8   2  13       45.30       36.97      5.23 o 
  -7   2  13        0.19        3.66      3.00 o 
  -6   2  13       83.40       81.89      5.65 o 
  -5   2  13      235.84      232.38      6.48 o 
  -4   2  13      140.30      157.92     12.92 o 
  -3   2  13      481.55      489.36     20.63 o 
  -2   2  13      243.05      241.27     14.90 o 
  -1   2  13        8.18        7.40      3.31 o 
   0   2  13      207.80      225.53     34.52 o 
   1   2  13      179.04      186.09      6.70 o 
   2   2  13       20.17       16.57      3.59 o 
   3   2  13       40.84       38.81      4.05 o 
   4   2  13       17.40       17.26      3.64 o 
   5   2  13        3.33        1.14      3.00 o 
   6   2  13       51.96       35.39      4.99 o 
   7   2  13       38.41       31.45      4.00 o 
   8   2  13        7.24        7.54      4.81 o 
   9   2  13        1.71        1.01      3.41 o 
  10   2  13       89.29      118.32     11.40 o 
  11   2  13       97.87       82.74     23.36 o 
  12   2  13        6.83        7.83      6.23 o 
  13   2  13       41.25       43.56     12.23 o 
 -15   3  13       15.18        9.20      6.07 o 
 -14   3  13       22.09       23.37      7.20 o 
 -13   3  13      230.24      231.67     18.03 o 
 -12   3  13       11.64        6.29      5.41 o 
 -11   3  13      116.98      143.48      9.37 o 
 -10   3  13       67.51       82.78      6.97 o 
  -9   3  13       57.42       61.17     12.64 o 
  -8   3  13        4.60        3.14      4.23 o 
  -7   3  13        4.28        6.38      4.87 o 
  -6   3  13       82.95       93.41      5.25 o 
  -5   3  13      260.67      302.87     11.76 o 
  -4   3  13      133.33      122.74     10.30 o 
  -3   3  13      152.39      156.25      8.90 o 
  -2   3  13        5.01       12.81      4.96 o 
  -1   3  13       28.56       36.44      5.42 o 
   0   3  13       30.81       18.89      7.40 o 
   1   3  13        2.92        1.78      3.54 o 
   2   3  13      120.26      136.34     10.20 o 
   3   3  13       54.44       60.16      3.61 o 
   4   3  13       21.50       18.02      2.93 o 
   5   3  13        7.63        7.71      3.70 o 
   6   3  13        1.96        1.71      3.10 o 
   7   3  13       11.26       11.71      3.64 o 
   8   3  13       43.16       49.74      4.27 o 
   9   3  13        0.08       -2.94      5.27 o 
  10   3  13        0.30        4.24      3.83 o 
  11   3  13       14.16       15.27      6.30 o 
  12   3  13       21.43       16.67      6.43 o 
 -14   4  13       33.83       27.63      5.98 o 
 -13   4  13        8.29       14.37      6.29 o 
 -12   4  13       54.82       43.00      8.16 o 
 -11   4  13       49.19       41.27      5.77 o 
 -10   4  13        0.55        4.45      4.19 o 
  -9   4  13      108.54      121.30      7.58 o 
  -8   4  13       67.96       73.55      6.41 o 
  -7   4  13        1.27        4.46      2.78 o 
  -6   4  13       59.08       60.29      4.45 o 
  -5   4  13      196.66      159.31     25.89 o 
  -4   4  13        0.15        1.72      3.13 o 
  -3   4  13      142.12       91.28     25.35 o 
   0   4  13      194.30      188.16     19.70 o 
   1   4  13       33.51       46.28     13.29 o 
   2   4  13        4.91       -9.32     17.56 o 
   3   4  13       93.83      119.81     11.34 o 
   4   4  13       70.73       96.17      9.10 o 
   5   4  13        3.74       -1.30      6.77 o 
   6   4  13       64.43       65.75     11.63 o 
   7   4  13       58.99       60.68      8.92 o 
   8   4  13        0.44        0.67      6.16 o 
   9   4  13      129.22      163.52     27.17 o 
  10   4  13       62.86       64.86     10.59 o 
 -11   5  13        0.98        2.04      5.59 o 
 -10   5  13        0.63        0.41      6.82 o 
  -9   5  13        0.25       -1.19      5.22 o 
  -8   5  13        2.35       -1.08      5.38 o 
  -7   5  13        0.10       -0.98     11.48 o 
  -6   5  13        0.41        3.48      7.84 o 
  -5   5  13        2.95        4.89     20.47 o 
  -4   5  13        0.56        5.04     12.37 o 
   1   5  13        2.51       -9.62     12.83 o 
   2   5  13       20.24       26.11      9.88 o 
   3   5  13       17.55       17.10      9.80 o 
   4   5  13       10.88        9.45      7.19 o 
   5   5  13        0.88        2.81      7.09 o 
   6   5  13       56.53       50.30     12.57 o 
   7   5  13        4.51       -4.61      8.26 o 
   8   5  13        7.56        6.92      7.75 o 
  -8   6  13      129.86      180.93     22.20 o 
  -7   6  13        9.02       -6.35      8.81 o 
  -6   6  13       96.10      112.08     14.89 o 
  -5   6  13       35.77       55.14     20.77 o 
   0   6  13       17.23       23.98     16.80 o 
   1   6  13       66.96       63.08     31.92 o 
   2   6  13       18.41       26.73     17.26 o 
   3   6  13       33.13       20.64     11.65 o 
   4   6  13      104.37      107.14     20.25 o 
 -16   0  14        1.85        5.37     10.04 o 
 -15   0  14       35.94       32.42     10.60 o 
 -14   0  14       35.71       36.17     17.79 o 
 -13   0  14       11.36       12.78      8.59 o 
 -12   0  14        3.72       15.34      6.67 o 
 -11   0  14      418.10      444.95     38.18 o 
 -10   0  14       22.87       24.41      8.54 o 
  -9   0  14      585.17      573.25     36.88 o 
  -8   0  14      113.36      142.76     16.42 o 
  -7   0  14       56.28       40.12      8.13 o 
  -6   0  14       81.00       79.63     11.63 o 
  -5   0  14      199.91      183.22     10.10 o 
  -4   0  14        7.12        5.77      3.55 o 
  -3   0  14      113.28      130.78      9.10 o 
  -2   0  14       49.85       61.67      7.03 o 
  -1   0  14     1061.41     1095.42     46.96 o 
   0   0  14      254.65      245.89     11.15 o 
   1   0  14      428.63      443.68     19.55 o 
   2   0  14       11.19        3.72      4.86 o 
   3   0  14       25.36       32.72      6.27 o 
   4   0  14      139.62      125.12      6.08 o 
   5   0  14     1875.12     1839.99     47.19 o 
   6   0  14        9.47        7.81      7.40 o 
   7   0  14     2658.26     2605.64    104.85 o 
   8   0  14       17.59       26.46     12.69 o 
   9   0  14       67.06       55.95      7.69 o 
  10   0  14       10.34        9.04      5.11 o 
  11   0  14       81.72       49.68     16.87 o 
  12   0  14       13.70        7.11      6.44 o 
  13   0  14      164.99      184.62     15.29 o 
 -16   1  14        6.38        2.75      7.00 o 
 -15   1  14       19.80       15.93      5.79 o 
 -14   1  14        5.32        7.68      6.39 o 
 -13   1  14        0.48       -0.70      4.80 o 
 -12   1  14       13.66        8.35      4.46 o 
 -11   1  14        0.93       -2.29      4.80 o 
 -10   1  14       13.21        8.55      4.43 o 
  -9   1  14       13.65        8.56      4.20 o 
  -8   1  14        0.20        1.30      3.78 o 
  -7   1  14       12.83        7.15      4.50 o 
  -6   1  14        8.29        3.88      3.48 o 
  -5   1  14       20.08       19.83      4.59 o 
  -4   1  14       52.16       37.52      4.69 o 
  -3   1  14       24.74       20.56      2.92 o 
  -2   1  14       34.15       28.71      4.50 o 
  -1   1  14       91.73       82.04      5.30 o 
   0   1  14       17.15        9.41      5.74 o 
   1   1  14        0.11        0.64      1.69 o 
   2   1  14       24.16       14.73      5.61 o 
   3   1  14       23.34       28.94      4.92 o 
   4   1  14       15.70       14.56      4.24 o 
   5   1  14       19.21       19.35      4.30 o 
   6   1  14       11.85       15.66      3.90 o 
   7   1  14       72.50       69.24     10.93 o 
   8   1  14       10.75       13.11      4.59 o 
   9   1  14       57.17       53.75      6.64 o 
  10   1  14       19.16       19.74      4.75 o 
  11   1  14        0.06        1.43      5.71 o 
  12   1  14       45.30       34.42      8.66 o 
 -15   2  14       29.36       22.45      7.31 o 
 -14   2  14       31.40       30.56      6.92 o 
 -13   2  14        2.80        7.59      4.80 o 
 -12   2  14       26.77       26.52      8.60 o 
 -11   2  14      192.51      208.30      8.49 o 
 -10   2  14       15.36       13.28      5.75 o 
  -9   2  14      103.09      122.54      6.82 o 
  -8   2  14      189.20      196.06     10.43 o 
  -7   2  14       22.64       18.33      4.50 o 
  -6   2  14        6.15        3.72      3.34 o 
  -5   2  14      278.10      314.61     16.69 o 
  -4   2  14      334.63      395.86     13.68 o 
  -3   2  14      111.03       99.81     23.89 o 
  -2   2  14      139.60      136.48      4.88 o 
  -1   2  14        4.49        4.91      3.66 o 
   0   2  14      126.00      150.88     14.68 o 
   1   2  14      137.65      150.99      7.49 o 
   2   2  14        0.19       -3.34      4.07 o 
   3   2  14       49.12       42.35      5.40 o 
   4   2  14      168.86      193.83      7.61 o 
   5   2  14       49.44       43.86      5.94 o 
   6   2  14       20.70       18.55      5.38 o 
   7   2  14       76.82       83.87      5.82 o 
   8   2  14       41.77       37.59      5.68 o 
   9   2  14        0.17        4.75      4.63 o 
  10   2  14       80.06       71.63     12.98 o 
  11   2  14       60.81       59.41      6.30 o 
  12   2  14       21.19       23.47      6.26 o 
 -14   3  14       37.93       20.05      7.29 o 
 -13   3  14      132.59      137.73      9.27 o 
 -12   3  14        7.33       -3.17      6.00 o 
 -11   3  14        0.14        1.56      4.60 o 
 -10   3  14       64.67       55.40      7.54 o 
  -9   3  14      150.75      152.15     10.97 o 
  -8   3  14       80.45       82.69     10.34 o 
  -7   3  14      378.35      373.06     20.74 o 
  -6   3  14      350.05      356.49     11.02 o 
  -5   3  14       61.87       50.81     10.73 o 
  -4   3  14       19.94       16.20      3.28 o 
  -3   3  14      235.73      233.24     17.79 o 
  -2   3  14       21.64       15.87      3.76 o 
  -1   3  14      360.14      314.40     14.88 o 
   0   3  14       22.64       14.71      3.97 o 
   1   3  14       20.31       18.00      3.08 o 
   2   3  14       42.43       28.79      4.08 o 
   3   3  14       78.09       70.95      5.04 o 
   4   3  14       46.36       37.30      6.43 o 
   5   3  14      103.28      106.39      5.01 o 
   6   3  14       54.77       47.83      6.25 o 
   7   3  14       16.84       14.70      3.51 o 
   8   3  14       93.84       85.26     11.32 o 
   9   3  14       48.90       50.64      7.08 o 
  10   3  14       32.28       27.81      5.15 o 
  11   3  14       17.04       19.18      7.05 o 
 -13   4  14       10.65        2.94      5.51 o 
 -12   4  14        1.88        7.12      4.32 o 
 -11   4  14       94.41       98.63     11.85 o 
 -10   4  14        5.05        6.75      5.00 o 
  -9   4  14        5.11        4.08      3.27 o 
  -8   4  14        3.89        6.04      3.37 o 
  -7   4  14       33.59       22.50      4.51 o 
  -6   4  14       37.09       25.90      4.02 o 
  -5   4  14       28.97       28.63      8.23 o 
  -4   4  14      169.05      103.91     13.82 o 
  -3   4  14       52.80       26.16      2.67 o 
  -2   4  14       19.20       26.26      9.43 o 
   1   4  14       47.01       49.48     14.36 o 
   2   4  14       45.22       46.24      9.85 o 
   3   4  14        0.05       -4.16      8.75 o 
   4   4  14       56.67       41.97      9.13 o 
   5   4  14        1.13        0.57      5.97 o 
   6   4  14        8.26        1.17      7.29 o 
   7   4  14       22.78       23.13      9.24 o 
   8   4  14        8.84       10.62      7.36 o 
   9   4  14        0.13       -1.08      8.51 o 
 -10   5  14       60.01       71.85     17.88 o 
  -9   5  14       21.35       20.15      8.59 o 
  -8   5  14        0.20       -7.16      8.40 o 
  -7   5  14       34.70       28.76     12.95 o 
  -6   5  14       80.71      127.16     24.25 o 
  -5   5  14        2.32        3.82     13.44 o 
  -4   5  14       99.89      129.67     21.84 o 
  -1   5  14      113.61      162.05     22.60 o 
   2   5  14       24.55       29.78     15.12 o 
   3   5  14       43.82       44.10     13.95 o 
   4   5  14        2.95        3.93      7.20 o 
   5   5  14       21.72       20.96      8.41 o 
   6   5  14       26.57       17.69     11.30 o 
  -5   6  14        0.22       10.84     27.03 o 
  -4   6  14       11.37        8.25     16.04 o 
   1   6  14        4.63       31.00     18.02 o 
 -15   1  15        6.13       10.35      7.79 o 
 -14   1  15        0.16       -0.56      5.27 o 
 -13   1  15        0.53        2.54      5.72 o 
 -12   1  15      118.40      126.46      8.94 o 
 -11   1  15       20.30       19.27      5.73 o 
 -10   1  15      198.73      207.94     11.40 o 
  -9   1  15      146.38      163.51      7.34 o 
  -8   1  15        8.01        5.70      4.46 o 
  -7   1  15       56.39       71.12     18.06 o 
  -6   1  15      137.82      148.12     12.32 o 
  -5   1  15       81.60       99.47      5.10 o 
  -4   1  15       30.82       31.97      3.82 o 
  -3   1  15      281.74      287.66      7.78 o 
  -2   1  15      126.11      126.72      8.15 o 
  -1   1  15       61.23       72.39      6.55 o 
   0   1  15      429.08      430.88     14.00 o 
   1   1  15        8.80        5.54      5.10 o 
   2   1  15       88.15       73.54     12.77 o 
   3   1  15      157.46      170.73      6.34 o 
   4   1  15       69.04       68.86      7.21 o 
   5   1  15      225.61      226.74      7.50 o 
   6   1  15      142.41      152.63      8.10 o 
   7   1  15        3.04       -0.65      4.32 o 
   8   1  15       36.34       23.74      8.51 o 
   9   1  15       54.43       63.66      9.93 o 
  10   1  15       14.17       14.08      5.25 o 
  11   1  15        1.57        4.49      6.17 o 
 -14   2  15        3.05        2.57      6.75 o 
 -13   2  15        9.54        1.46      5.03 o 
 -12   2  15        0.20        2.83      6.47 o 
 -11   2  15        0.59       -2.81      4.42 o 
 -10   2  15       17.26       13.83      6.16 o 
  -9   2  15        3.05        1.13      4.32 o 
  -8   2  15        7.92        5.24      5.69 o 
  -7   2  15        6.05        5.92      4.89 o 
  -6   2  15        3.92        3.80      4.26 o 
  -5   2  15       79.12       92.61     15.78 o 
  -4   2  15       31.16       15.85      9.44 o 
  -3   2  15        1.99       -1.17      3.70 o 
  -2   2  15       51.23       40.50      3.27 o 
  -1   2  15        4.78        2.71      4.28 o 
   0   2  15        1.00        3.46      3.46 o 
   1   2  15       40.58       31.91      4.61 o 
   2   2  15       38.51       47.10      8.26 o 
   3   2  15        0.06        4.04      3.01 o 
   4   2  15       13.13       19.40      4.46 o 
   5   2  15       19.80       19.20      4.13 o 
   6   2  15        3.99        3.45      4.43 o 
   7   2  15       17.52       12.51      4.91 o 
   8   2  15       25.81       18.03      4.99 o 
   9   2  15        8.08       10.36      4.57 o 
  10   2  15        3.57        4.35      5.07 o 
 -13   3  15       32.00       19.57      6.93 o 
 -12   3  15       63.73       65.87     10.69 o 
 -11   3  15        9.69       10.16      4.89 o 
 -10   3  15       13.63       25.99      8.47 o 
  -9   3  15       91.11       94.73     13.16 o 
  -8   3  15      165.79      149.93      9.41 o 
  -7   3  15      206.83      224.76     13.75 o 
  -6   3  15      714.08      696.84     21.83 o 
  -5   3  15       79.49       44.24      8.63 o 
  -4   3  15       40.77       33.43      3.07 o 
  -3   3  15       35.82       68.86      7.56 o 
  -2   3  15       64.24       49.72      5.76 o 
  -1   3  15        2.08        2.83      3.11 o 
   0   3  15       96.74       91.82      7.52 o 
   1   3  15        0.06        2.26      2.95 o 
   2   3  15       68.22       70.48      8.87 o 
   3   3  15        2.78        0.44      3.33 o 
   4   3  15        3.28        6.78      3.48 o 
   5   3  15        8.29        5.60      3.52 o 
   6   3  15       28.65       15.95      3.60 o 
   7   3  15       11.51       10.51      3.60 o 
   8   3  15        4.47        4.24      4.69 o 
   9   3  15       42.75       28.39      6.94 o 
 -11   4  15       26.63       25.03      7.35 o 
 -10   4  15      140.82      136.58     15.81 o 
  -9   4  15       12.69       19.08      9.85 o 
  -8   4  15      142.48      164.40     32.12 o 
  -7   4  15       10.62       -7.40     10.11 o 
  -6   4  15        0.37        0.72      8.48 o 
  -5   4  15       69.29       56.05     17.72 o 
  -4   4  15      143.13      185.87     23.21 o 
  -3   4  15       98.28       43.07     28.56 o 
  -2   4  15      299.90      329.74     27.80 o 
  -1   4  15      103.81      139.29     20.01 o 
   0   4  15        0.11        3.05     18.79 o 
   1   4  15        6.42        5.65     11.61 o 
   2   4  15      124.97      141.97     13.50 o 
   3   4  15        6.29       -2.36     11.16 o 
   4   4  15       54.84       38.82      9.93 o 
   5   4  15       86.82       89.69     23.26 o 
   6   4  15        5.96        6.30      8.00 o 
   7   4  15       71.11       61.09     11.69 o 
  -8   5  15        3.14        2.46      8.92 o 
  -7   5  15        1.13       -4.30      9.26 o 
  -6   5  15        1.34       13.86     11.51 o 
  -5   5  15        1.19       13.75     15.58 o 
  -4   5  15        0.63      -14.66     25.51 o 
  -3   5  15        0.81        4.12     13.90 o 
   0   5  15       23.00       29.17     16.65 o 
   1   5  15       22.93       23.52     25.35 o 
   2   5  15        0.01      -10.84     14.66 o 
   3   5  15        0.33       -1.01     11.15 o 
   4   5  15        2.49       -1.44     11.42 o 
 -14   0  16       13.63        4.32      7.56 o 
 -13   0  16        8.95       15.09      9.96 o 
 -12   0  16        9.76        3.56      7.65 o 
 -11   0  16       22.03       30.13      7.78 o 
 -10   0  16       17.97       17.09     11.59 o 
  -9   0  16       14.81        7.00      6.27 o 
  -8   0  16        8.83       -1.26      7.41 o 
  -7   0  16       61.87       53.81      9.69 o 
  -6   0  16       46.36       58.16      9.76 o 
  -5   0  16        0.65       -2.57      5.22 o 
  -4   0  16       75.03       78.57     14.92 o 
  -3   0  16        0.64        7.33     10.08 o 
  -2   0  16      185.31      206.03     18.48 o 
  -1   0  16       66.04       77.28      8.40 o 
   0   0  16        0.15        5.22      5.63 o 
   1   0  16       70.87       82.19      8.11 o 
   2   0  16      103.79      110.86     16.53 o 
   3   0  16        9.79        0.01      4.86 o 
   4   0  16       64.60       25.45     18.19 o 
   5   0  16      139.41      155.66     13.13 o 
   6   0  16       65.27       55.35      9.47 o 
   7   0  16        5.92        3.29     10.34 o 
   8   0  16        0.29       -1.83      7.51 o 
   9   0  16        2.74        0.24      6.91 o 
  10   0  16        0.15        1.90      6.83 o 
 -14   1  16        0.01        5.27      6.23 o 
 -13   1  16       15.72       13.49      7.16 o 
 -12   1  16        0.81        8.59      5.47 o 
 -11   1  16       41.16       34.28      6.22 o 
 -10   1  16       44.28       36.68      8.20 o 
  -9   1  16       44.34       29.96      5.50 o 
  -8   1  16        0.86       -1.03      4.84 o 
  -7   1  16       58.08       41.67      7.19 o 
  -6   1  16        5.88        4.17      3.49 o 
  -5   1  16        0.02        1.14      3.04 o 
  -4   1  16       29.23       25.72      6.11 o 
  -3   1  16       10.91       10.93      4.82 o 
  -2   1  16       11.09        6.26      6.41 o 
  -1   1  16       14.66       12.92      4.97 o 
   0   1  16        2.49        0.95      3.16 o 
   1   1  16        0.60       -1.42      3.09 o 
   2   1  16        4.00        4.81      3.47 o 
   3   1  16        1.54        2.78      4.02 o 
   4   1  16        8.74       11.67      4.23 o 
   5   1  16        2.81        1.53      3.80 o 
   6   1  16        0.01        2.72      4.61 o 
   7   1  16       54.12       37.68      6.15 o 
   8   1  16        2.39       -1.23      5.42 o 
   9   1  16        6.23       10.54      5.44 o 
  10   1  16        5.46       12.05      6.01 o 
 -13   2  16      113.49      116.54     11.46 o 
 -12   2  16        5.75        8.41      7.02 o 
 -11   2  16       24.14       31.10      6.33 o 
 -10   2  16       63.61       70.39      9.20 o 
  -9   2  16       40.19       36.16      6.99 o 
  -8   2  16       72.46       90.41      6.45 o 
  -7   2  16      152.17      180.26     12.82 o 
  -6   2  16        0.70       -3.55      6.40 o 
  -5   2  16      192.38      201.36     12.31 o 
  -4   2  16       15.77        7.09      7.15 o 
  -3   2  16        4.43        3.84      3.29 o 
  -2   2  16       19.97        9.88      9.70 o 
  -1   2  16       93.75       92.40     21.08 o 
   0   2  16        8.72        4.43     13.75 o 
   1   2  16        5.78        3.34      5.19 o 
   2   2  16       67.07       70.62      8.33 o 
   3   2  16       62.93       61.61      6.18 o 
   4   2  16        2.13        4.25      3.79 o 
   5   2  16       58.69       46.64      5.35 o 
   6   2  16       26.44       19.74      4.69 o 
   7   2  16        2.47        3.76      6.89 o 
   8   2  16       19.41       20.06      5.17 o 
   9   2  16       16.26       10.51      5.46 o 
 -12   3  16       36.88       21.26      6.81 o 
 -11   3  16       20.14       17.10      5.83 o 
 -10   3  16        0.73        2.13      6.38 o 
  -9   3  16       44.30       37.15      6.26 o 
  -8   3  16       66.22       57.36      6.70 o 
  -7   3  16        6.65        3.38      4.42 o 
  -6   3  16       94.76       99.18      6.73 o 
  -5   3  16       95.53      105.58     19.78 o 
  -4   3  16       20.09       10.32      8.26 o 
  -3   3  16       81.53       77.77     19.61 o 
  -2   3  16      124.78      113.86      9.05 o 
  -1   3  16        2.96        6.04      4.20 o 
   0   3  16       91.24       82.04      4.76 o 
   1   3  16        5.92        6.58      4.21 o 
   2   3  16        0.42       -1.52      3.70 o 
   3   3  16       36.21       26.87      5.30 o 
   4   3  16       14.80        6.05      4.32 o 
   5   3  16        1.96        1.30      7.70 o 
   6   3  16       37.90       34.64     10.95 o 
   7   3  16       41.01       32.72      8.35 o 
   8   3  16        0.12        3.25     11.61 o 
  -9   4  16       14.64       12.01      9.30 o 
  -8   4  16        6.99        8.10      8.30 o 
  -7   4  16       10.63        2.69     14.89 o 
  -6   4  16       65.24       50.82     11.59 o 
  -5   4  16       16.37        0.31     19.70 o 
  -4   4  16      103.42      130.74     21.99 o 
  -3   4  16       10.35       12.68     14.36 o 
  -2   4  16        0.06        1.53     19.85 o 
  -1   4  16        0.15        7.18     12.83 o 
   0   4  16       41.56       45.51     16.04 o 
   2   4  16       63.27       60.48     16.04 o 
   3   4  16        9.96       11.78      9.24 o 
   4   4  16        3.12        2.99     11.25 o 
   5   4  16        0.60       -2.47      7.35 o 
  -5   5  16       43.37       57.43     21.08 o 
  -4   5  16        4.90        7.79     16.04 o 
  -3   5  16       31.70       -6.57     25.81 o 
  -2   5  16       92.05      101.87     23.06 o 
   1   5  16       67.13       50.71     18.63 o 
 -12   1  17       11.06       14.04      5.74 o 
 -11   1  17      216.40      222.85     15.34 o 
 -10   1  17        0.60       -0.14      6.25 o 
  -9   1  17       76.61       57.41      7.04 o 
  -8   1  17       18.39       20.74      7.27 o 
  -7   1  17       42.13       41.74      6.19 o 
  -6   1  17        4.73       11.30      4.63 o 
  -5   1  17       54.76       64.06      6.70 o 
  -4   1  17       48.58       41.76      8.28 o 
  -3   1  17        9.46        9.87      6.15 o 
  -2   1  17      116.28      128.28      7.66 o 
  -1   1  17       43.22       18.67     12.41 o 
   0   1  17      170.91      129.50     21.23 o 
   1   1  17       48.12       42.00      8.18 o 
   2   1  17        3.57        4.06      8.09 o 
   3   1  17        0.18        1.80      4.11 o 
   4   1  17      160.22      163.51     17.75 o 
   5   1  17      270.06      236.41      9.36 o 
   6   1  17       46.97       27.72      6.69 o 
   7   1  17      177.79      169.51      9.85 o 
   8   1  17        4.34        6.32      6.16 o 
 -11   2  17        1.96       16.84      9.47 o 
 -10   2  17       27.61       22.77      5.76 o 
  -9   2  17       10.23       11.78      6.93 o 
  -8   2  17       45.65       41.63      7.01 o 
  -7   2  17       14.16        8.95      5.14 o 
  -6   2  17      146.58      140.30     17.42 o 
  -5   2  17        8.75        9.58      4.75 o 
  -4   2  17        1.07        1.85      4.71 o 
  -3   2  17      116.46      141.30     43.99 o 
  -2   2  17       12.70        0.00      7.94 o 
  -1   2  17       35.03       27.11      9.93 o 
   0   2  17        0.17       -2.03      4.58 o 
   1   2  17        2.37        3.21      3.65 o 
   2   2  17        3.45        5.85      4.05 o 
   3   2  17        7.10        4.90      3.72 o 
   4   2  17        0.57       -0.84      4.35 o 
   5   2  17       19.53       15.02      4.86 o 
   6   2  17        8.47       14.71      5.03 o 
   7   2  17        6.42        8.50      5.88 o 
 -10   3  17        6.32        6.47      5.91 o 
  -9   3  17        6.15       10.48      6.32 o 
  -8   3  17       65.61       55.60      9.97 o 
  -7   3  17        6.86        1.70      4.62 o 
  -6   3  17        2.54       -1.95      5.17 o 
  -5   3  17       56.31       52.01     14.28 o 
  -4   3  17       33.48       23.24      8.56 o 
  -3   3  17       15.74       11.64      5.21 o 
  -2   3  17       47.18       45.03      7.78 o 
  -1   3  17       46.99       27.63      4.13 o 
   0   3  17       39.48       50.71     14.20 o 
   1   3  17       32.01       28.56     12.37 o 
   2   3  17       10.22        3.51     16.34 o 
   3   3  17        0.02       -0.38      7.78 o 
   4   3  17       32.62       23.49      9.64 o 
   5   3  17        8.06        4.75      6.63 o 
  -7   4  17        7.53        7.89      8.79 o 
  -6   4  17        1.66        0.92     22.30 o 
  -5   4  17       25.22        5.65     14.66 o 
  -4   4  17       82.73       55.44     31.61 o 
  -3   4  17      127.29      155.33     24.59 o 
  -2   4  17       19.39        6.72     13.90 o 
  -1   4  17       49.09       37.27     27.03 o 
   0   4  17        4.32       18.17     14.51 o 
   1   4  17        6.70        3.51     11.45 o 
   2   4  17        1.24       12.07     21.53 o 
 -11   0  18        4.90        4.94      8.52 o 
 -10   0  18       26.04       26.93     11.09 o 
  -9   0  18       52.87       57.95     12.68 o 
  -8   0  18        7.41        6.86      6.92 o 
  -7   0  18        4.37       13.82      7.49 o 
  -6   0  18       58.82       67.45      9.49 o 
  -5   0  18       56.92       51.55      7.78 o 
  -4   0  18       23.74       24.28      9.01 o 
  -3   0  18      136.51      128.60     12.37 o 
  -2   0  18        5.63        9.58      5.39 o 
  -1   0  18       29.54       29.63     12.37 o 
   0   0  18       62.39       51.32     12.52 o 
   1   0  18        4.07       -1.83      4.40 o 
   2   0  18       40.64       30.19      6.97 o 
   3   0  18      145.36      121.86     11.15 o 
   4   0  18       17.20       10.93      9.06 o 
   5   0  18      148.07       88.99     18.56 o 
   6   0  18        3.90        1.99      6.80 o 
 -10   1  18        6.88        6.09      6.51 o 
  -9   1  18        0.00        6.02      5.77 o 
  -8   1  18        5.03        8.39      6.09 o 
  -7   1  18       39.25       40.85      7.33 o 
  -6   1  18        0.50        3.39      3.51 o 
  -5   1  18       63.35       43.17      6.63 o 
  -4   1  18       31.08       21.36      6.76 o 
  -3   1  18        4.81        2.39      3.81 o 
  -2   1  18       32.33       29.11      6.45 o 
  -1   1  18        2.36       -3.67      7.64 o 
   0   1  18        0.00        4.89     12.07 o 
   1   1  18       25.38       18.58      6.98 o 
   2   1  18        5.59        1.03      3.65 o 
   3   1  18       25.17       15.85      5.25 o 
   4   1  18       53.90       53.20      7.14 o 
   5   1  18        1.37        4.46      6.08 o 
   6   1  18       45.49       37.79     11.51 o 
  -9   2  18      132.09      155.46     11.41 o 
  -8   2  18       73.77       48.19      7.50 o 
  -7   2  18      259.82      253.64     19.63 o 
  -6   2  18      103.51      161.60     29.50 o 
  -5   2  18       14.91        7.77      5.60 o 
  -4   2  18        0.06       -0.05      5.06 o 
  -3   2  18       51.74       41.26      9.87 o 
  -2   2  18       40.04       24.99      9.93 o 
  -1   2  18       32.31       18.49      6.88 o 
   0   2  18       90.16       72.54     11.91 o 
   1   2  18        1.09        9.80      5.59 o 
   2   2  18        6.58        9.21      6.15 o 
   3   2  18       11.58       13.83      5.21 o 
   4   2  18       32.42       25.76      4.65 o 
   5   2  18        1.01       -0.69      4.82 o 
  -7   3  18       23.44       15.55     11.07 o 
  -6   3  18        7.30        3.67     13.44 o 
  -5   3  18       22.12        6.72     13.75 o 
  -4   3  18       46.14       12.07     22.91 o 
  -3   3  18        7.71       22.91     14.97 o 
  -2   3  18       48.25       39.25     14.97 o 
  -1   3  18       43.53       37.57     23.83 o 
   0   3  18        5.69       -8.40     19.70 o 
   1   3  18       32.25       12.37     11.91 o 
   2   3  18       22.31       11.45     11.61 o 
  -8   1  19        5.92       27.36     13.89 o 
  -7   1  19       16.35       33.69      5.06 o 
  -6   1  19        5.88        2.10      6.62 o 
  -5   1  19        9.03       14.13     16.11 o 
  -4   1  19       15.84        7.28      7.17 o 
  -3   1  19        4.71        4.35      6.73 o 
  -2   1  19       32.41       16.19     16.04 o 
  -1   1  19       37.13       40.50     13.97 o 
   0   1  19        1.04        1.07     11.91 o 
   1   1  19        2.51        5.20      8.89 o 
   2   1  19        2.48        2.20      6.13 o 
   3   1  19       38.63       31.13      5.96 o 
  -6   2  19        2.57       -3.31      7.69 o 
  -5   2  19       14.18        9.01      6.50 o 
  -4   2  19        3.98        3.97      9.50 o 
  -3   2  19       10.70        4.08      9.34 o 
  -2   2  19        6.57        8.86      5.15 o 
  -1   2  19        1.93        9.41     10.35 o 
   0   2  19        0.40        9.48      8.17 o 
   1   2  19        3.97        6.53      5.86 o 
                                                 
